# Supplementary material for: Metagenome Analysis of the Bacterial Characteristics in Invasive Klebsiella Pneumoniae Liver Abscesses
Source: Front Cell Infect Microbiol. 2022 Jul 15;12:812542. doi: 10.3389/fcimb.2022.812542 (PMC9334793; doi:10.3389/fcimb.2022.812542)
Supplement: Supplementary Table 1 — All KEGG Orthology (KO) nesting sites were identified using the KEGG database. [file Table_1.xlsx]

## Sheet: Sheet1
KOEntry	IKPLA_1	IKPLA_2	IKPLA_3	IKPLA_4	IKPLA_5	KPLA_1	KPLA_2	KPLA_3	KPLA_4	KPLA_5	KPLA_6	KPLA_7	KPLA_8	KPLA_9	KPLA_10	KPLA_11	mean_	mean_IKPLA	mean_KPLA	log2FC	regulation	p_value	q_value	significance
K01696	150.751	186.915	144.327	98.9133	208.057	60.6826	0	0	28.1499	49.8643	0	47.9107	75.0102	52.8167	0	16.7885	70.0116	157.792	30.1112	2.39	up	0.0017	0.0212	yes
K00874	578.574	887.108	566.264	498.939	526.351	203.217	83.6829	53.0188	89.8888	265.636	43.4081	246.802	421.079	460.238	129.434	104.339	322.374	611.447	190.977	1.68	up	0.0018	0.0212	yes
K06133	245.469	604.16	359.144	288.541	499.744	222.004	97.7852	0	46.1056	230.623	0	204.025	240.486	244.101	63.7094	48.1202	212.126	399.412	126.996	1.65	up	0.0018	0.0212	yes
K01752	351.254	452.231	414.358	323.162	428.5	134.062	49.3079	51.2077	0	175.445	30.0262	219.925	306.844	220.107	13.6247	88.4327	203.655	393.901	117.18	1.75	up	0.0018	0.0212	yes
K11891	250.87	543.394	360.808	245.106	464.292	130.873	45.1469	28.8404	87.446	101.327	26.0608	184.21	233.219	195.943	92.6075	115.434	194.099	372.894	112.828	1.72	up	0.0018	0.0212	yes
K05846	381.913	586.013	267.957	245.435	305.59	205.512	12.1112	0	0	160.304	58.1709	92.3342	159.666	170.423	93.1049	122.299	178.802	357.382	97.6296	1.87	up	0.0018	0.0212	yes
K05515	306.411	402.101	313.131	314.877	363.447	75.5495	37.5942	30.308	0	82.4244	34.2335	190.169	233.852	248.655	57.8107	140.335	176.931	339.993	102.812	1.73	up	0.0018	0.0212	yes
K03831	327.982	321.794	266.019	215.201	305.626	123.223	30.4015	67.626	0	84.3792	0	136.203	164.033	98.3128	95.0945	59.6592	143.472	287.324	78.0848	1.88	up	0.0018	0.0212	yes
K01812	247.777	386.125	276.282	162.576	392.359	12.9292	22.3291	14.1913	0	56.6623	69.7133	114.329	105.726	108.781	53.2149	146.657	135.603	293.024	64.0485	2.19	up	0.0018	0.0212	yes
K00857	291.256	314.024	274.555	163.804	222.369	58.6206	28.9257	16.0858	54.3867	64.2265	79.0196	129.592	161.644	76.533	0	16.218	121.954	253.201	62.2956	2.02	up	0.0018	0.0212	yes
K01939	237.541	296.927	244.911	311.719	227.86	27.8888	20.6421	0	77.6236	30.5558	12.5312	92.4799	151.153	117.323	14.3484	65.5838	120.568	263.791	55.4663	2.25	up	0.0018	0.0212	yes
K00265	161.395	263.193	205.033	162.629	201.421	73.0885	28.0503	35.6548	37.6721	133.463	32.8407	150.034	154.436	114.27	64.7606	55.0453	117.062	198.734	79.9379	1.31	up	0.0018	0.0212	yes
K13923	162.488	272.092	217.789	239.883	258.849	57.2315	28.2402	31.4092	0	31.3523	77.1471	144.595	108.837	124.532	29.4447	79.1686	116.441	230.22	64.7235	1.83	up	0.0018	0.0212	yes
K02990	162.334	379.802	174.067	234.33	280.293	91.4836	67.7124	50.2072	0	100.232	0	43.3374	130.481	53.0835	0	75.9299	115.206	246.165	55.6788	2.14	up	0.0018	0.0212	yes
K16514	219.151	344.579	210.888	151.782	175.183	51.4595	8.464	0	0	131.555	15.4148	86.6749	140.267	139.344	52.9503	52.2018	111.245	220.317	61.6665	1.84	up	0.0018	0.0212	yes
K00343	229.272	281.184	276.391	173.578	257.389	49.6948	12.2607	13.6365	0	54.4471	0	90.2418	125.219	75.6931	51.1345	89.366	111.219	243.563	51.063	2.25	up	0.0018	0.0212	yes
K23188	177.894	274.623	206.758	127.334	272.587	113.923	33.7284	0	0	49.927	61.4266	100.739	103.991	79.3248	58.6117	100.858	110.108	211.839	63.8663	1.73	up	0.0018	0.0212	yes
K01515	160.963	235.37	348.51	184.824	306.048	85.0411	97.9127	0	52.5994	93.1736	12.7371	98.4757	32.3446	32.8968	14.5841	0	109.718	247.143	47.2514	2.39	up	0.0018	0.0212	yes
K00140	162.205	310.88	218.29	224.061	256.204	24.0555	5.9349	26.4038	89.2723	59.3007	0	22.791	153.25	83.7493	61.8809	33.276	108.222	234.328	50.9013	2.2	up	0.0018	0.0212	yes
K02492	143.195	335.796	257.313	120.8	281.727	28.8206	21.3318	31.6341	26.7391	94.7302	38.8497	86.468	98.6549	75.2544	74.1389	15.9471	108.213	227.766	53.8699	2.08	up	0.0018	0.0212	yes
K01241	229.745	245.084	215.009	115.957	279.715	49.7973	6.143	0	0	109.119	11.1877	102.223	113.64	104.744	51.2399	86.106	107.482	217.102	57.6545	1.91	up	0.0018	0.0212	yes
K01933	297.269	271.095	229.87	203.177	203.681	34.9013	34.4433	0	0	76.4778	47.0464	22.0445	76.3276	126.572	17.9562	67.5907	106.778	241.018	45.76	2.4	up	0.0018	0.0212	yes
K03336	145.725	232.46	236.297	152.115	236.909	37.3287	18.4194	81.9455	0	143.145	0	67.7859	133.103	127.253	57.6152	36.1459	106.64	200.701	63.8855	1.65	up	0.0018	0.0212	yes
K00364	147.78	292.773	241.246	129.286	237.95	34.7007	34.2453	0	0	66.5335	31.184	87.6712	125.382	70.4729	107.118	91.2031	106.097	209.807	58.9555	1.83	up	0.0018	0.0212	yes
K11216	152.771	318.59	184.04	142.445	267.747	45.3127	16.7693	0	42.04	105.498	10.1801	96.5945	101.251	108.458	52.4536	53.2791	106.089	213.119	57.4396	1.89	up	0.0018	0.0212	yes
K10820	256.624	253.397	190.503	185.219	232.099	24.1035	23.7872	13.2282	22.3626	92.4297	0	60.8973	100.843	150.35	24.8018	46.6794	104.833	223.569	50.8621	2.14	up	0.0018	0.0212	yes
K16395	185.598	227.621	238.327	149.455	215.028	83.1997	29.3242	71.7528	33.0817	123.712	0	0	115.275	79.3118	110.07	0	103.86	203.206	58.7025	1.79	up	0.0018	0.0212	yes
K01547	163.142	268.748	174.674	135.863	281.173	123.764	15.2675	0	16.4036	125.914	7.9444	83.7561	119.362	76.9439	27.2892	22.0119	102.641	204.72	56.2416	1.86	up	0.0018	0.0212	yes
K01733	220.805	251.863	182.125	184.391	268.196	28.2807	0	15.5207	0	108.448	0	178.627	67.2268	32.8198	43.6499	58.6812	102.54	221.476	48.4777	2.19	up	0.0018	0.0212	yes
K07636	168.647	260.178	180.018	117.165	273.249	41.93	34.4831	0	77.8032	68.9097	25.1204	44.14	93.0281	44.6049	43.1447	77.336	96.8598	199.851	50.0455	2	up	0.0018	0.0212	yes
K10014	224.714	190.796	145.632	168.507	171.565	45.2279	33.4758	49.643	0	74.3295	40.6443	71.4175	133.315	91.8523	34.9036	56.3075	95.7708	180.243	57.3743	1.65	up	0.0018	0.0212	yes
K03723	182.764	194.939	183.051	166.417	188.605	78.824	12.9649	5.7679	19.5016	60.4534	23.6119	99.5743	106.929	89.9509	70.2932	46.5227	95.6356	183.155	55.8539	1.71	up	0.0018	0.0212	yes
K00853	311.412	226.635	137.604	121.625	207.276	62.6774	36.082	34.398	38.767	74.3938	0	65.9809	59.5969	90.9216	21.4977	20.2304	94.3186	200.91	45.8678	2.13	up	0.0018	0.0212	yes
K00034	168.615	222.7	214.411	119.854	179.073	39.5929	29.305	0	36.7333	108.448	17.7902	50.0157	71.5293	114.869	61.1099	32.8615	91.6817	180.93	51.1141	1.82	up	0.0018	0.0212	yes
K04785	221.872	279.819	183.005	122.592	129.618	65.8084	16.2362	0	0	54.0762	29.5696	88.3281	109.504	105.01	50.7862	0	91.0141	187.381	47.2108	1.99	up	0.0018	0.0212	yes
K02000	235.122	258.11	112.394	161.285	193.32	30.1143	0	0	27.9393	82.4854	13.5312	85.5942	85.9027	104.843	30.9867	33.3258	90.9345	192.046	44.9748	2.09	up	0.0018	0.0212	yes
K00457	266.87	192.526	181.276	164.804	219.424	44.2338	0	0	0	48.4639	19.8755	34.9239	75.7077	115.5	45.5153	36.7133	90.3647	204.98	38.2667	2.42	up	0.0018	0.0212	yes
K00763	176.406	223.2	132.665	142.981	268.756	29.2393	7.2139	0	0	128.142	26.2761	69.256	77.8463	80.5892	22.5648	52.581	89.8573	188.802	44.8826	2.07	up	0.0018	0.0212	yes
K04021	119.045	229.798	143.511	126.178	278.582	12.9015	50.9289	7.0805	0	84.8119	0	65.1914	83.4186	82.3475	39.8259	82.0951	87.8572	179.423	46.2365	1.96	up	0.0018	0.0212	yes
K11717	168.477	186.756	151.992	193.452	190.47	44.5055	7.3203	32.5668	13.7637	16.2539	0	37.481	118.491	94.6895	22.8974	90.295	85.5881	178.229	43.4785	2.04	up	0.0018	0.0212	yes
K01712	141.121	210.211	154.69	136.456	201.528	20.9287	10.327	11.4859	19.4171	57.3252	18.8077	79.3143	115.42	124.475	32.3025	11.5803	84.0868	168.801	45.5803	1.89	up	0.0018	0.0212	yes
K01785	135.465	253.272	210.773	121.205	141.757	34.7007	8.5613	0	32.1944	114.057	0	38.3561	92.3866	75.5067	53.559	19.2007	83.1872	172.495	42.593	2.02	up	0.0018	0.0212	yes
K01183	123.032	206.989	175.476	134.544	198.102	57.7791	14.2552	15.8549	0	47.4784	0	27.371	93.3969	96.3884	59.453	11.9889	78.8818	167.629	38.5423	2.12	up	0.0018	0.0212	yes
K12410	201.131	169.312	175.468	101.515	146.29	87.1902	0	0	40.4465	35.8231	39.177	27.5357	66.3239	101.184	33.6435	30.1527	78.4496	158.743	41.9525	1.92	up	0.0018	0.0212	yes
K19813	154.282	308.89	109.582	134.974	162.09	24.1517	5.9587	13.2547	0	105.845	21.7041	0	73.4869	73.5737	49.7027	0	77.3435	173.964	33.4252	2.38	up	0.0018	0.0212	yes
K01626	102.039	192.526	168.328	83.6894	220.23	35.94	70.9368	39.4485	0	0	32.2977	68.1017	61.5125	72.9898	0	79.5456	76.7241	153.363	41.8884	1.87	up	0.0018	0.0212	yes
K01620	174.649	210.391	108.041	149.854	171.214	37.8553	9.3396	41.5508	0	41.4754	0	83.6861	68.3901	76.8795	19.476	20.9462	75.8593	162.83	36.3272	2.16	up	0.0018	0.0212	yes
K22601	91.9662	159.64	144.126	84.4796	173.916	12.9569	0	14.2218	0	78.0779	5.8219	36.8275	76.3846	75.1826	13.3323	28.6774	62.2257	130.826	31.0439	2.08	up	0.0018	0.0212	yes
K15599	191.329	130.006	169.869	106.668	162.004	57.2598	0	0	0	89.5183	0	51.6067	121.119	70.9213	88.0362	27.0519	79.0868	151.975	45.9558	1.73	up	0.0025	0.0212	yes
K08218	165.502	215.301	163.453	125.738	153.982	24.5444	0	0	0	40.3374	0	77.5141	135.361	85.4515	37.8832	37.3476	78.9009	164.795	39.8581	2.05	up	0.0025	0.0212	yes
K06153	187.692	374.794	287.048	205.253	205.763	176.29	21.747	0	0	193.148	0	104.389	171.816	179.012	22.6746	60.9656	136.912	252.11	84.5493	1.58	up	0.0026	0.0212	yes
K01945	208.329	408.049	241.387	143.202	228.387	111.813	13.7933	0	0	91.8796	0	105.936	151.503	64.8798	28.7632	23.2008	113.82	245.871	53.7972	2.19	up	0.0026	0.0212	yes
K01425	230.556	271.243	192.965	124.581	200.716	95.5367	9.4283	0	35.4546	177.944	0	36.206	101.742	99.7835	0	105.725	105.118	204.012	60.1655	1.76	up	0.0026	0.0212	yes
K02461	129.215	296.626	164.31	162.5	243.471	151.707	0	16.6516	0	16.6214	0	52.7018	109.63	96.8307	15.6102	58.7598	94.6647	199.225	47.1375	2.08	up	0.0026	0.0212	yes
K13895	125.311	269.537	160.207	98.6654	252.428	70.6189	0	38.7564	0	19.3431	15.8655	33.4535	67.1481	66.5872	0	107.456	82.8361	181.23	38.1117	2.25	up	0.0026	0.0212	yes
K11752	139.749	215.337	91.254	198.671	234.593	65.6296	8.096	72.0364	0	0	0	31.0899	93.606	71.4031	16.8827	45.3929	80.2338	175.921	36.7397	2.26	up	0.0026	0.0212	yes
K00372	99.5004	128.734	128.968	149.225	189.917	100.131	9.8817	0	18.5799	71.3095	0	82.219	78.0722	63.9115	0	33.2429	72.1058	139.269	41.5771	1.74	up	0.0026	0.0212	yes
K16692	173.096	189.202	114.465	86.1604	120.237	33.6374	24.897	9.2303	0	101.349	7.5571	0	47.9763	58.5545	17.306	0	61.4793	136.632	27.3189	2.32	up	0.0026	0.0212	yes
K00847	563.751	1163.25	842.618	477.093	630.84	469.675	46.9916	41.2416	73.6452	382.082	64.5955	244.207	404.958	550.239	83.0876	260.404	393.667	735.51	238.284	1.63	up	0.0027	0.0212	yes
K01872	547.515	518.107	406.409	232.863	621.185	83.8928	108.349	70.6831	102.317	168.727	76.4526	171.28	277.134	169.005	99.292	91.5863	234.05	465.216	128.974	1.85	up	0.0027	0.0212	yes
K00371	350.726	442.216	452.848	284.822	466.366	106.067	75.3084	109.836	0	296.119	63.2157	148.495	232.608	143.3	103.001	120.356	212.205	399.396	127.119	1.65	up	0.0027	0.0212	yes
K02053	348.603	457.079	354.47	261.225	517.991	154.452	52.0864	72.4464	39.1737	110.665	0	145.07	318.527	229.017	67.9153	137.29	204.126	387.874	120.604	1.69	up	0.0027	0.0212	yes
K14051	340.469	487.544	369.453	186.386	352.556	61.546	37.9857	22.542	0	102.581	94.5127	137.649	268.861	158.484	31.6982	85.1188	171.087	347.282	90.9981	1.93	up	0.0027	0.0212	yes
K07790	197.285	546.297	435.182	190.968	325.943	103.372	90.0098	10.4863	151.511	0	34.3419	109.747	193.263	153.225	19.6609	57.198	163.656	339.135	83.8922	2.02	up	0.0027	0.0212	yes
K00339	393.814	310.332	200.629	243.197	285.704	195.824	16.1046	35.8235	0	214.551	0	113.38	161.373	142.034	33.5829	144.472	155.676	286.735	96.1042	1.58	up	0.0027	0.0212	yes
K01887	175.162	394.994	273.471	248.698	409.943	110.981	81.3391	0	19.3835	74.3938	28.1627	99.7895	164.996	175.394	42.9954	130.4	151.881	300.454	84.3486	1.83	up	0.0027	0.0212	yes
K04781	237.594	249.198	244.022	236.886	204.654	48.9845	86.2106	69.0017	97.7064	88.1071	66.0303	209.876	175.918	117.252	50.4036	29.1359	138.186	234.471	94.4205	1.31	up	0.0027	0.0212	yes
K03553	376.358	258.847	280.388	167.284	284.49	34.2092	50.6404	0	63.4769	159.293	15.3711	140.448	175.65	109.175	70.4005	18.9287	137.81	273.474	76.1447	1.84	up	0.0027	0.0212	yes
K03752	287.181	345.952	227.763	130.452	272.45	62.2466	46.0723	34.1616	57.7509	68.1993	55.9383	117.949	213.074	54.178	96.0749	86.106	134.722	252.76	81.0683	1.64	up	0.0027	0.0212	yes
K01925	195.245	204.455	229.486	269.026	313.038	27.5076	20.36	75.4823	25.5209	180.829	0	78.1851	204.014	151.633	56.609	38.0514	129.34	242.25	78.0175	1.63	up	0.0027	0.0212	yes
K00700	170.484	350.509	218.203	135.005	340.768	82.8247	28.6082	18.182	15.3685	127.043	52.1017	122.938	132.307	139.371	25.5672	54.9945	125.892	242.994	72.6642	1.74	up	0.0027	0.0212	yes
K01736	177.581	310.489	244.122	155.357	272.55	166.793	0	0	92.8481	45.686	14.989	126.421	130.048	87.1039	34.3251	78.4469	121.048	232.02	70.6056	1.72	up	0.0027	0.0212	yes
K00145	230.273	318.617	213.676	142.697	173.555	108.142	26.6807	0	33.4438	39.4945	48.5912	96.7654	157.668	83.6659	111.275	84.7695	116.832	215.763	71.8632	1.59	up	0.0027	0.0212	yes
K01937	156.983	312.485	195.843	180.254	190.382	22.1169	21.8267	12.138	82.0782	54.5219	0	125.726	168.239	105.875	91.0306	131.556	115.691	207.19	74.1008	1.48	up	0.0027	0.0212	yes
K07677	244.376	260.429	189.436	136.59	245.579	51.0067	22.0226	3.4991	11.8307	118.755	5.7297	104.706	184.299	112.838	78.7266	77.6136	115.465	215.282	70.0933	1.62	up	0.0027	0.0212	yes
K03885	212.768	207.07	244.149	177.654	210.245	72.6884	14.2552	31.7098	53.6061	121.673	45.6418	59.4505	178.226	138.701	19.977	56.2054	115.251	210.377	72.0122	1.55	up	0.0027	0.0212	yes
K04114	217.63	255.85	207.123	219.685	158.291	188.685	11.6381	25.8881	87.5287	90.4439	52.9884	22.3459	148.014	95.7991	48.5378	13.0504	115.219	211.715	71.3563	1.57	up	0.0027	0.0212	yes
K00281	147.626	291.201	190.951	184.92	257.472	25.2105	27.9897	13.8358	23.3897	141.56	16.9917	79.6179	124.652	164.57	48.6392	66.2603	112.805	214.434	66.6105	1.69	up	0.0027	0.0212	yes
K00912	249.012	242.336	194.581	163.386	210.128	73.8583	9.1111	60.8013	0	60.6911	16.5933	122.458	172.059	107.141	28.4993	51.0843	110.109	211.889	63.8452	1.73	up	0.0027	0.0212	yes
K00817	169.488	235.274	177.244	127.094	258.802	34.1125	8.4162	28.082	31.6488	18.6874	15.3277	91.5718	155.693	79.1754	96.5272	89.6573	101.05	193.58	58.9908	1.71	up	0.0027	0.0212	yes
K01662	165.628	233.078	184.998	140.372	184.412	77.7832	4.7977	21.3441	0	53.2635	61.1628	73.6946	134.977	152.327	20.0091	53.7989	97.6029	181.698	59.378	1.61	up	0.0027	0.0212	yes
K01869	214.032	234.788	161.143	111.041	196.442	56.1015	10.381	0	39.0372	84.5164	44.1139	90.8023	136.028	107.832	14.4317	56.2639	97.3097	183.49	58.137	1.66	up	0.0027	0.0212	yes
K03778	181.815	186.226	283.862	119.295	261.607	36.5935	18.0566	20.0829	0	80.1858	65.7699	121.345	69.5899	21.2334	37.6536	45.5579	96.8046	206.561	46.9153	2.14	up	0.0027	0.0212	yes
K17214	238.789	215.788	145.127	123.693	263.502	70.826	26.2112	0	32.8553	38.7996	0	83.8789	97.6503	138.702	18.2195	53.8857	96.7455	197.38	51.0026	1.95	up	0.0027	0.0212	yes
K05887	148.806	218.999	279.232	97.6376	269.171	83.86	5.1725	0	0	91.8796	18.8403	86.073	75.7515	121.65	21.5724	29.001	96.7278	202.769	48.5273	2.06	up	0.0027	0.0212	yes
K17204	216.362	189.984	236.803	109.203	184.737	46.8965	37.6034	38.6059	0	51.3812	10.536	62.9445	144.923	71.4308	24.1275	100.552	95.3806	187.418	53.5455	1.81	up	0.0027	0.0212	yes
K07306	168.684	221.796	222.833	117.597	205.874	29.7069	32.9817	0	13.7806	32.5477	20.0222	51.5998	139.822	112.043	53.4931	78.0779	93.8037	187.357	51.2795	1.87	up	0.0027	0.0212	yes
K21085	214.281	215.148	153.073	90.3845	242.254	64.692	21.281	17.7518	60.0196	70.8785	24.2233	57.8864	96.3696	75.0752	11.0944	53.6933	91.7566	183.028	50.2696	1.86	up	0.0027	0.0212	yes
K12308	137.44	193.312	184.216	159.864	223.441	17.6033	17.3723	19.3217	16.3319	96.4334	0	91.7288	100.428	153.215	27.1699	29.2208	91.6937	179.655	51.7114	1.8	up	0.0027	0.0212	yes
K05712	92.6622	281.193	165.598	162.131	193.644	32.6374	5.3682	59.7058	0	83.4366	19.5532	89.3298	97.2378	66.2826	33.5829	42.1377	89.0313	179.046	48.1156	1.9	up	0.0027	0.0212	yes
K05343	94.8847	259.591	119.025	93.3862	149.529	89.1206	10.9939	12.2276	41.3419	36.6162	10.0111	66.8452	80.5034	93.7286	45.8512	83.2147	80.4294	143.283	51.8595	1.47	up	0.0027	0.0212	yes
K16842	82.6809	148.202	153.444	180.834	141.627	38.8291	0	63.9294	36.0247	0	17.447	36.7881	73.8414	84.4898	19.977	64.4549	71.4106	141.358	39.6165	1.84	up	0.0027	0.0212	yes
K02488	198.234	190.576	128.471	86.7125	100.898	53.1975	13.1249	0	24.6777	50.9992	0	33.6008	65.7578	100.321	13.6847	66.2296	70.4053	140.978	38.3266	1.88	up	0.0027	0.0212	yes
K14977	197.04	257.145	182.839	129.286	249.763	138.803	34.2453	0	0	63.3652	41.5787	0	162.776	87.2522	0	0	96.5058	203.215	48.0019	2.08	up	0.0034	0.0212	yes
K03896	189.869	179.123	215.337	53.3917	295.499	38.2147	28.2849	0	0	0	0	0	156.247	138.588	29.4913	26.4313	84.4049	186.644	37.9325	2.3	up	0.0034	0.0212	yes
K00762	170.742	212.623	123.228	56.0152	175.482	24.0555	23.7398	52.8075	0	0	0	75.97	105.217	55.8328	0	0	67.2321	147.618	30.6929	2.27	up	0.0034	0.0212	yes
K02774	360.895	306.421	251.163	207.197	296.731	63.557	125.446	0	0	69.635	57.1159	60.2162	253.82	129.077	0	0	136.33	284.482	68.9879	2.04	up	0.0036	0.0212	yes
K01501	127.929	202.756	295.454	151.091	441.776	72.0946	17.7871	0	0	118.484	0	0	174.806	78.4368	37.0916	79.783	112.343	243.801	52.5893	2.21	up	0.0036	0.0212	yes
K10013	213.46	300.519	199.769	129.286	216.012	92.5352	79.9058	0	0	0	20.7893	29.2237	167.176	194.639	95.216	0	108.658	211.809	61.7714	1.78	up	0.0036	0.0212	yes
K03179	133.462	304.978	146.777	136.22	268.239	83.5698	41.2366	0	0	137.342	0	105.569	123.167	115.167	0	23.1205	101.178	197.935	57.1975	1.79	up	0.0036	0.0212	yes
K11604	154.059	219.329	222.375	156.22	195.76	78.9271	0	0	0	183.759	17.7321	118.399	108.82	91.595	0	54.5901	100.098	189.549	59.4384	1.67	up	0.0036	0.0212	yes
K16127	194.994	223.148	208.037	141.85	238.746	107.5	55.9916	0	0	75.2485	16.1009	0	203.297	84.9021	30.7262	0	98.7839	201.355	52.1606	1.95	up	0.0036	0.0212	yes
K00657	229.178	289.716	193.757	90.2234	141.324	129.153	0	35.4403	0	70.7522	0	81.5764	55.2626	93.6768	0	89.3293	93.7119	188.84	50.4719	1.9	up	0.0036	0.0212	yes
K01991	158.727	218.197	198.721	119.025	247.031	95.84	31.5274	0	0	52.5026	28.7091	0	139.732	148.297	16.4361	0	90.9215	188.34	46.6404	2.01	up	0.0036	0.0212	yes
K16651	85.4278	244.464	152.67	158.815	204.865	80.2381	0	0	37.2215	98.9003	0	31.6752	76.2946	116.396	0	22.1988	81.8229	169.248	42.084	2.01	up	0.0036	0.0212	yes
K10440	218.094	532.884	360.191	235.736	570.051	72.3111	53.575	39.8039	0	168.86	0	91.4835	333.688	194.42	55.7488	80.0226	187.929	383.391	99.0829	1.95	up	0.0038	0.0212	yes
K07165	344.82	292.773	497.729	177.768	334.143	104.102	17.1227	38.0882	0	228.115	31.184	0	244.165	161.081	142.824	144.005	172.37	329.447	100.972	1.71	up	0.0038	0.0212	yes
K01198	209.482	329.141	333.812	361.599	323.943	132.863	14.576	97.1262	21.925	135.068	0	0	276.235	239.89	59.1699	81.7249	163.535	311.596	96.2344	1.7	up	0.0038	0.0212	yes
K11903	272.103	222.475	163.652	252.928	251.692	95.84	0	0	237.115	35.0017	0	161.426	127.581	129.76	82.1804	114.899	134.166	232.57	89.4367	1.38	up	0.0038	0.0212	yes
K02926	318.24	344.26	279.991	125.285	296.548	59.7814	58.9969	0	0	130.997	53.7229	122.718	130.739	121.409	30.7566	49.6175	132.691	272.865	68.9762	1.98	up	0.0038	0.0212	yes
K03118	164.832	261.244	295.707	205.49	298.158	46.4455	22.918	0	86.1821	76.3307	20.8693	190.685	110.407	181.913	0	83.5229	127.794	245.086	74.4794	1.72	up	0.0038	0.0212	yes
K15662	252.426	280.82	276.121	131.185	295.726	68.7617	16.251	43.762	63.7954	73.7523	45.0447	0	199.108	106.031	181.044	0	127.114	247.256	72.5045	1.77	up	0.0038	0.0212	yes
K00031	201.207	235.258	229.483	174.465	245.604	128.444	42.4922	0	0	70.3635	0	132.345	188.316	122.617	177.218	74.8403	126.416	217.204	85.1487	1.35	up	0.0038	0.0212	yes
K02063	229.355	419.531	197.635	112.924	265.911	40.4123	74.0782	25.2952	0	88.3727	0	61.9679	176.666	187.45	35.5697	62.2326	123.588	245.071	68.3677	1.84	up	0.0038	0.0212	yes
K15736	172.236	525.693	217.275	99.715	279.063	57.0962	14.0867	0	0	93.8344	0	139.745	67.8625	144.944	22.0314	98.7268	120.769	258.796	58.0298	2.16	up	0.0038	0.0212	yes
K02002	209.055	251.458	207.459	145.742	300.803	110.45	18.1667	0	102.473	100.843	8.2714	75.5763	164.533	154.881	0	71.3	120.063	222.903	73.3177	1.6	up	0.0038	0.0212	yes
K02871	149.847	412.788	247.195	157.313	246.412	168.893	41.6691	0	0	46.261	37.9442	146.681	64.2368	147	0	46.7261	119.56	242.711	63.5828	1.93	up	0.0038	0.0212	yes
K00794	327.564	283.272	174.493	107.464	325.436	153.832	0	42.2124	0	84.2717	0	60.7276	65.8223	145.05	19.7861	106.398	118.52	243.646	61.6455	1.98	up	0.0038	0.0212	yes
K03596	178.568	264.146	207.675	131.225	252.531	80.5056	12.4139	0	0	60.6405	36.1734	101.698	185.631	96.3465	129.434	128.068	116.566	206.829	75.5375	1.45	up	0.0038	0.0212	yes
K01000	320.532	338.228	239.903	93.4725	302.588	66.9022	0	0	0	27.4875	60.122	31.6928	127.228	131.018	17.2101	46.273	112.666	258.945	46.1758	2.49	up	0.0038	0.0212	yes
K03894	108.223	269.537	312.427	118.349	311.437	40.6594	25.0786	0	47.1535	0	18.2694	0	266.761	94.3707	26.1483	59.0566	106.092	223.995	52.4998	2.09	up	0.0038	0.0212	yes
K10555	128.312	271.151	248.712	176.8	253.199	36.1552	35.6808	0	0	39.6127	24.3683	131.31	134.075	110.14	18.6013	65.0178	104.571	215.635	54.0874	2	up	0.0038	0.0212	yes
K00939	139.532	218.137	164.413	183.105	204.865	56.1667	55.4296	61.6497	0	138.46	25.2373	97.5596	101.472	171.102	0	46.6174	103.984	182.011	68.5177	1.41	up	0.0038	0.0212	yes
K06120	115.619	295.231	182.784	161.84	323.216	86.8765	5.3585	0	20.1505	118.981	0	61.7325	150.757	56.7115	11.1742	57.084	102.97	215.738	51.7114	2.06	up	0.0038	0.0212	yes
K08591	166.432	290.472	210.206	122.853	222.369	58.6206	57.8513	32.1716	0	48.1699	26.3399	129.592	100.331	127.555	0	16.218	100.574	202.466	54.259	1.9	up	0.0038	0.0212	yes
K02509	191.894	298.704	181.361	104.924	210.369	45.0591	22.2339	74.1867	0	37.0261	0	106.727	77.1201	130.728	23.1822	49.8644	97.0862	197.45	51.4661	1.94	up	0.0038	0.0212	yes
K03338	282.126	238.274	177.299	96.9643	223.682	18.9276	28.0189	36.3569	0	31.1066	0	77.7085	122.382	153.759	24.345	36.6558	96.7254	203.669	48.1146	2.08	up	0.0038	0.0212	yes
K00864	200.497	190.725	137.812	131.554	333.136	47.0793	11.6154	0	0	103.163	10.577	40.8876	161.155	92.1976	24.2216	58.6125	96.4521	198.745	49.9554	1.99	up	0.0038	0.0212	yes
K02064	169.857	192.292	218.236	94.3036	252.459	110.45	18.1667	0	0	90.7591	0	93.017	94.5192	90.7922	56.8248	56.0214	96.1061	185.43	55.5046	1.74	up	0.0038	0.0212	yes
K01866	189.806	261.998	222.476	78.6563	238.198	28.1488	27.7794	0	0	15.4203	12.6481	48.8935	120.444	114.334	28.9643	62.3014	90.6292	198.227	41.7212	2.25	up	0.0038	0.0212	yes
K05714	163.121	181.868	125.372	145.95	128.023	125.355	0	0	38.767	68.6712	0	85.7752	131.113	103.044	85.9909	57.8013	90.0532	148.867	63.3198	1.23	up	0.0038	0.0212	yes
K03800	189.63	212.29	166.839	74.6539	244.267	35.6219	43.9431	0	0	78.057	0	73.124	152.42	72.3439	18.327	68.9864	89.4065	177.536	49.3476	1.85	up	0.0038	0.0212	yes
K07637	201.573	201.739	168.07	86.2565	216.177	37.0425	42.6491	0	0	94.6979	22.1923	105.286	82.1844	78.8111	12.7052	34.1607	86.4716	174.763	46.339	1.92	up	0.0038	0.0212	yes
K07641	144.358	190.662	169.303	153.918	181.748	25.4228	6.2723	0	47.1733	55.708	22.8464	28.1009	140.205	158.58	0	49.2345	85.8458	167.998	48.504	1.79	up	0.0038	0.0212	yes
K07232	97.4006	279.339	184.778	102.253	144.151	54.8902	13.5425	90.3729	0	0	24.6637	69.3399	67.8501	15.925	112.961	91.1158	84.2864	161.584	49.151	1.72	up	0.0038	0.0212	yes
K00957	169.728	240.182	166.245	139.206	116.293	39.8543	19.6656	21.8724	0	43.6655	0	37.7594	136.424	127.19	0	88.209	84.1434	166.331	46.7855	1.83	up	0.0038	0.0212	yes
K07651	192.024	186.096	174.585	91.6322	247.591	24.5944	6.0679	0	22.8181	26.9463	0	46.6032	121.605	146.277	12.6534	13.6086	82.0689	178.386	38.2885	2.22	up	0.0038	0.0212	yes
K00020	220.152	202.153	160.402	125.19	120.674	62.0334	20.4065	0	0	11.3276	0	39.1818	39.323	155.978	21.2769	45.7659	76.4915	165.714	35.9358	2.21	up	0.0038	0.0212	yes
K00547	110.241	195.003	105.137	126.584	260.594	38.8291	9.5799	85.2392	0	42.5423	17.447	30.6567	47.9969	112.653	19.977	0	75.155	159.512	36.811	2.12	up	0.0038	0.0212	yes
K13497	169.169	171.754	141.196	84.5703	168.899	90.7958	11.2005	24.9148	0	24.8697	0	82.4389	125.183	82.3193	0	25.1197	75.1519	147.118	42.4402	1.79	up	0.0038	0.0212	yes
K18139	139.749	186.332	119.11	85.5815	180.014	52.5036	16.1921	0	0	57.5246	23.5914	58.0345	89.8617	60.9306	27.0124	90.7857	74.2015	142.157	43.3124	1.71	up	0.0038	0.0212	yes
K19618	83.216	198.882	145.857	91.0021	267.983	39.0804	19.2838	0	0	21.4088	0	49.3682	118.911	79.3676	20.1063	43.2481	73.6071	157.388	35.5249	2.15	up	0.0038	0.0212	yes
K07771	76.529	173.274	201.205	100.427	173.038	53.91	13.3006	0	0	103.365	0	42.5636	66.6385	62.5627	55.4718	44.7444	72.9393	144.895	40.2324	1.85	up	0.0038	0.0212	yes
K00141	125.52	235.14	99.8348	82.3588	184.293	25.2633	31.1647	13.8647	0	76.1178	0	19.9461	74.467	124.602	38.9927	13.9787	71.5965	145.429	38.0361	1.93	up	0.0038	0.0212	yes
K08969	153.058	140.269	130.755	86.0805	184.274	61.6114	15.2007	0	0	126.569	13.8419	29.1864	102.521	71.5002	0	17.0455	70.7446	138.887	39.7705	1.8	up	0.0038	0.0212	yes
K01484	77.5679	182.944	131.959	89.0667	203.29	27.3209	0	44.982	0	29.9336	36.8282	34.5131	103.912	63.412	28.1124	15.1173	66.8099	136.965	34.9211	1.97	up	0.0038	0.0212	yes
K15866	97.7709	196.772	57.1227	138.994	174.175	45.9157	33.9849	0	0	62.8833	0	21.7511	34.9272	86.5887	23.623	25.4062	62.4947	132.967	30.4618	2.13	up	0.0038	0.0212	yes
K03581	103.268	190.671	92.7833	67.7582	97.0378	41.5692	5.128	0	0	45.5444	9.3391	55.7942	84.9811	90.4521	10.6934	14.3757	56.8372	110.304	32.5343	1.76	up	0.0038	0.0212	yes
K03585	895.227	1213.75	783.449	523.207	716.212	242.564	45.4615	16.6516	76.6259	446.343	122.182	386.649	751.618	504.222	276.571	212.514	450.828	826.369	280.127	1.56	up	0.0039	0.0212	yes
K01652	846.703	1182.95	820.503	454.69	970.161	233.31	69.7064	35.7702	100.132	340.551	96.2073	383.699	584.427	539.749	165.201	258.199	442.623	855.002	255.178	1.74	up	0.0039	0.0212	yes
K01465	529.383	813.075	695.706	374.548	646.797	255.831	131.124	0	82.0072	328.817	55.2639	187.473	560.348	364.002	57.9473	217.279	331.225	611.902	203.645	1.59	up	0.0039	0.0212	yes
K18138	498.85	795.005	642.275	297.281	724.712	168.717	67.1672	12.6355	43.2574	232.527	49.8308	264.09	413.494	463.947	110.47	165.533	309.362	591.625	181.061	1.71	up	0.0039	0.0212	yes
K04784	385.092	712.997	547.607	293.064	597.628	246.537	57.0126	10.6384	47.5549	198.679	125.053	152.333	392.511	240.263	146.722	0	259.606	507.278	147.028	1.79	up	0.0039	0.0212	yes
K01649	312.311	597.934	432.038	311.901	427.83	87.8532	43.7062	60.0705	0	230.383	20.0616	231.752	331.143	292.083	115.596	161.779	228.528	416.403	143.13	1.54	up	0.0039	0.0212	yes
K02495	221.225	548.336	415.762	281.487	527.439	110.878	67.8928	7.2351	107.891	211.3	29.618	212.028	279.973	249.115	54.4392	173.4	218.626	398.85	136.706	1.54	up	0.0039	0.0212	yes
K00111	339.75	586.157	343.265	255.68	486.12	78.9678	64.3718	106.44	42.9829	100.595	36.9979	189.94	306.081	299.679	35.3196	109.881	211.389	402.194	124.66	1.69	up	0.0039	0.0212	yes
K13075	435.026	374.366	406.141	203.704	518.533	88.8518	33.1643	23.7539	42.278	108.578	61.4266	356.172	337.505	182.437	44.5365	147.491	210.248	387.554	129.654	1.58	up	0.0039	0.0212	yes
K00845	313.376	557.008	256.54	290.829	482.05	237.327	73.9275	32.0162	0	178.675	13.7021	151.158	273.821	266.956	91.4054	72.6286	205.714	379.961	126.511	1.59	up	0.0039	0.0212	yes
K00074	216.505	598.986	433.132	215.729	337.121	203.072	83.8594	13.9523	23.5867	160.881	36.3273	89.3338	326.419	178.017	108.098	189.653	200.917	360.295	128.473	1.49	up	0.0039	0.0212	yes
K10544	343.469	516.917	342.902	182.164	386.887	150.005	14.3238	33.6413	28.4357	143.564	0	117.666	283.107	318.45	109.546	33.9179	187.812	354.468	112.06	1.66	up	0.0039	0.0212	yes
K07796	284.12	443.038	362.808	232.881	370.475	105.922	32.9197	15.0965	24.2504	245.672	58.7231	39.0925	270.23	227.682	88.8192	164.016	185.359	338.665	115.675	1.55	up	0.0039	0.0212	yes
K10545	252.048	562.695	313.066	249.75	292.726	112.945	56.2894	24.5457	42.5445	239.578	31.6693	121.71	217.501	259.267	106.457	58.4985	183.831	334.057	115.546	1.53	up	0.0039	0.0212	yes
K01870	310.062	291.644	293.372	200.487	301.614	238.776	94.4781	48.0992	70.6856	146.08	33.6747	151.995	283.526	154.368	158.778	70.2611	177.994	279.436	131.884	1.08	up	0.0039	0.0212	yes
K01451	308.106	385.724	361.043	173.02	487.666	123.467	53.7546	16.8635	71.7871	67.3316	7.0285	92.9805	259.018	184.531	15.8088	102.938	169.442	343.112	90.5008	1.92	up	0.0039	0.0212	yes
K21090	295.037	443.274	306.798	155.661	309.364	138.147	39.6505	63.6022	42.4381	150.853	0	101.751	210.581	247.294	41.5788	114.745	166.298	302.027	104.604	1.53	up	0.0039	0.0212	yes
K18895	268.748	300.187	395.311	192.793	355.02	131.259	17.4376	11.0825	46.8381	193.592	31.7576	138.709	252.496	139.144	57.1415	106.149	164.854	302.412	102.328	1.56	up	0.0039	0.0212	yes
K03601	272.465	330.622	275.181	158.604	333.206	263.286	71.1596	15.1443	24.8418	123.626	0	112.636	198.281	124.732	105.798	70.6619	155.015	274.016	100.924	1.44	up	0.0039	0.0212	yes
K03217	273.218	312.251	294.574	169.025	272.781	65.9882	59.6954	36.215	20.4074	132.548	59.3007	159.772	177.777	207.403	67.8999	127.794	152.291	264.37	101.346	1.38	up	0.0039	0.0212	yes
K07679	202.206	401.242	285.686	158.833	324.912	113.281	57.0806	0	42.5727	164.18	7.3028	150.502	165.303	133.129	43.774	119.285	148.081	274.576	90.5828	1.6	up	0.0039	0.0212	yes
K01200	215.775	361.586	304.617	223.609	364.565	41.5337	11.8835	0	70.9145	133.718	35.0773	114.377	229.48	140.247	21.3685	73.5468	146.394	294.03	79.2861	1.89	up	0.0039	0.0212	yes
K01759	0	52.4505	71.6532	75.999	47.6174	130.55	233.516	143.294	181.681	178.793	278.633	164.917	99.3066	170.441	235.081	54.177	132.382	49.544	170.035	-1.78	down	0.0039	0.0212	yes
K00925	224.434	300.457	231.399	154.272	325.128	135.514	0	41.3176	55.8786	65.9883	13.5312	171.188	157.488	117.949	46.4801	41.6573	130.168	247.138	76.9993	1.68	up	0.0039	0.0212	yes
K01685	181.448	255.952	269.036	170.078	234.439	133.905	48.0539	0	22.588	146.711	10.9395	53.8223	217.609	148.334	50.1036	131.346	129.648	222.191	87.583	1.34	up	0.0039	0.0212	yes
K01923	270.103	258.212	289.623	129.965	325.719	76.1082	25.0365	0	47.0742	69.4887	22.7984	112.168	192.98	139.846	26.1044	63.1685	128.025	254.724	70.4339	1.85	up	0.0039	0.0212	yes
K01631	228.844	325.8	304.584	95.5522	333.553	29.3103	14.4628	0	27.1934	16.0566	26.3399	64.7958	300.993	93.5403	75.3986	72.9811	125.588	257.667	65.552	1.97	up	0.0039	0.0212	yes
K00899	136.177	316.146	257.297	172.993	300.167	103.409	10.4069	52.2661	0	152.796	18.9531	65.3155	165.094	116.449	51.0997	88.8359	125.463	236.556	74.9659	1.66	up	0.0039	0.0212	yes
K03430	232.915	283.454	249.748	175.748	167.567	49.2222	56.6723	54.0273	0	89.8822	44.2338	139.905	190.332	123.765	50.6482	72.6286	123.797	221.886	79.2106	1.49	up	0.0039	0.0212	yes
K03147	244.118	287.876	248.897	97.8848	275.985	85.983	42.4274	20.9726	8.8637	57.5701	51.5128	81.4634	139.895	135.816	29.4913	84.5801	118.334	230.952	67.1433	1.78	up	0.0039	0.0212	yes
K00703	146.205	289.652	248.724	185.865	247.935	64.3701	19.0576	14.1308	0	42.3155	23.1387	105.71	154.24	168.079	39.741	96.167	115.333	223.676	66.0864	1.76	up	0.0039	0.0212	yes
K19509	153.058	360.987	198.838	120.513	213.938	86.256	15.9608	23.6691	60.0196	189.009	19.3786	81.722	73.815	75.0752	55.4718	101.421	114.321	209.467	71.0726	1.56	up	0.0039	0.0212	yes
K08483	156.247	282.172	231.67	151.338	272.229	41.93	20.6899	0	58.3524	63.1672	47.1008	119.178	161.47	149.021	32.3585	40.6014	114.22	218.731	66.7154	1.71	up	0.0039	0.0212	yes
K02038	259.735	264.092	261.844	113.615	225.421	40.6594	30.0944	22.3143	0	22.2738	36.5388	89.8851	170.109	129.76	62.756	67.4932	112.287	224.941	61.0803	1.88	up	0.0039	0.0212	yes
K07264	225.151	254.888	198.517	101.883	287.257	21.8765	16.1921	0	60.8895	95.8743	19.6595	75.9976	185.132	117.418	45.0206	51.4452	109.825	213.539	62.6823	1.77	up	0.0039	0.0212	yes
K00681	206.181	277.873	191.321	101.463	257.314	124.493	35.834	0	19.2503	39.7829	18.6461	95.0147	142.049	84.2769	21.35	91.8464	106.668	206.831	61.1404	1.76	up	0.0039	0.0212	yes
K15771	186.759	220.699	176.339	122.54	193.964	110.787	37.5835	15.2003	0	75.8639	12.445	148.699	134.312	108.48	49.8737	76.6265	104.386	180.06	69.9883	1.36	up	0.0039	0.0212	yes
K10559	195.393	412.908	247.12	102.564	133.879	36.7047	36.223	20.1439	34.0537	70.3758	0	63.7548	132.623	111.814	37.768	30.4643	104.112	218.373	52.175	2.07	up	0.0039	0.0212	yes
K14170	199.332	227.749	157.563	138.055	209.418	31.2037	30.7942	17.1249	0	68.3755	21.0311	59.1271	163.186	131.268	112.377	60.43	101.69	186.423	63.1743	1.56	up	0.0039	0.0212	yes
K11616	138.544	271.861	177.125	157.567	201.245	26.0255	38.526	14.2831	96.5833	57.0287	0	45.2054	141.054	139.687	26.7795	79.2027	100.67	189.268	60.3978	1.65	up	0.0039	0.0212	yes
K05522	129.868	192.964	170.719	149.119	293.641	91.4836	11.2854	75.3107	21.2191	0	20.5531	130.012	134.83	72.9898	47.067	63.2749	100.271	187.262	60.7297	1.62	up	0.0039	0.0212	yes
K11070	179.931	262.336	172.022	171.723	121.043	92.182	11.3715	0	42.7621	113.622	31.065	131.005	140.242	46.8026	23.7131	63.7579	100.224	181.411	63.3203	1.52	up	0.0039	0.0212	yes
K01007	135.108	157.032	154.902	124.109	253.279	121.824	15.0282	29.2506	0	133.475	6.8424	93.7794	134.66	79.5248	97.9326	65.3016	100.128	164.886	70.6926	1.22	up	0.0039	0.0212	yes
K01897	209.42	190.511	165.023	117.779	206.01	105.374	20.7982	11.566	19.5526	57.7254	0	119.802	108.21	149.801	21.6853	78.7126	98.8731	177.748	63.0207	1.5	up	0.0039	0.0212	yes
K09816	212.646	163.574	188.887	96.5942	215.187	46.091	45.4862	0	85.5242	75.748	41.42	58.2244	61.356	127.036	47.4263	108.388	98.3493	175.378	63.3364	1.47	up	0.0039	0.0212	yes
K00605	182.367	176.346	218.58	82.2649	229.602	64.2332	23.7714	35.2518	29.797	35.1879	43.2927	76.071	174.067	102.496	16.5235	44.4271	95.8925	177.832	58.6472	1.6	up	0.0039	0.0212	yes
K01952	135.579	222.119	202.52	132.353	216.152	27.9533	18.391	15.3411	0	91.8796	12.5602	39.726	142.643	129.76	23.9693	72.1802	92.6954	181.745	52.2185	1.8	up	0.0039	0.0212	yes
K02455	148.145	257.558	185.473	83.3174	213.161	59.6338	51.4948	32.7276	0	65.3366	13.3976	32.9579	147.428	103.808	7.6702	24.7475	89.1785	177.531	49.0183	1.86	up	0.0039	0.0212	yes
K03555	180.659	246.181	153.151	98.7809	167.107	42.421	13.9548	7.7604	0	77.4629	12.7073	51.3554	149.243	114.869	43.6499	60.6372	88.7463	169.176	52.1874	1.7	up	0.0039	0.0212	yes
K03737	98.3945	203.528	151.796	102.818	196.26	51.3429	30.4015	14.0887	0	78.7539	16.1489	81.0735	91.7805	107.25	15.8491	61.0796	81.2853	150.559	49.7972	1.6	up	0.0039	0.0212	yes
K01657	98.7092	234.358	154.355	113.342	226.571	46.3564	28.5925	12.7204	0	44.4408	10.4146	32.9398	125.622	97.5065	11.9248	57.7125	80.9728	165.467	42.5664	1.96	up	0.0039	0.0212	yes
K01876	88.8213	210.881	152.629	67.9922	213.004	62.5691	48.8839	28.6155	9.675	5.7127	9.3714	59.2802	111.055	57.4842	64.3818	54.8164	77.8233	146.666	46.5314	1.66	up	0.0039	0.0212	yes
K16012	119.46	188.77	169.355	68.5845	254.761	21.038	10.381	23.0918	0	46.0998	18.906	53.1525	84.0171	79.3478	32.4713	40.7429	75.6362	160.186	37.2044	2.11	up	0.0039	0.0212	yes
K02618	113.11	221.716	132.17	82.4623	144.667	17.7065	17.4742	38.8701	0	38.7996	31.8241	33.5516	106.068	97.6051	9.1097	17.1455	68.8925	138.825	37.105	1.9	up	0.0039	0.0212	yes
K00266	48.7927	144.231	105.644	58.6937	113.667	22.9143	5.6534	0	10.6297	12.5528	25.7401	25.3281	78.4372	16.6201	11.7891	12.679	43.3358	94.2057	20.2131	2.22	up	0.0039	0.0212	yes
K03780	104.02	451.409	171.597	95.5522	213.816	58.6206	43.3885	0	0	64.2265	79.0196	0	172.792	85.0367	0	0	96.2174	207.279	45.7349	2.18	up	0.0048	0.0212	yes
K01494	242.999	279.263	195.877	86.9679	290.613	186.74	0	17.0808	0	68.1993	0	88.462	88.7809	72.2373	0	17.2212	102.153	219.144	48.9747	2.16	up	0.0052	0.0212	yes
K00991	162.745	255.89	205.083	177.972	126.377	101.906	0	0	0	69.7819	0	72.4119	164.725	147.827	52.429	35.2417	98.2744	185.613	58.5748	1.66	up	0.0052	0.0212	yes
K07799	238.667	209.495	211.837	68.0863	260.224	29.2393	14.4278	0	0	64.071	0	96.9584	144.572	123.005	0	36.4022	93.5615	197.662	46.2432	2.1	up	0.0052	0.0212	yes
K06164	60.3609	371.278	216.574	221.789	178.666	34.0164	16.785	0	0	0	0	96.6852	119.675	88.8214	52.5029	4.7055	91.3662	209.733	37.5629	2.48	up	0.0052	0.0212	yes
K01711	91.4267	217.786	167.318	194.963	197.327	48.3034	15.8898	17.6729	0	105.845	14.4694	0	131.664	121.455	0	0	82.7575	173.764	41.3909	2.07	up	0.0052	0.0212	yes
K13894	187.863	217.107	135.585	92.4481	149.636	33.0845	8.1626	0	0	108.745	0	31.3454	113.25	134.381	0	64.0723	79.73	156.528	44.822	1.8	up	0.0052	0.0212	yes
K15554	97.4006	202.153	194.151	85.211	146.82	45.7418	22.5708	75.3107	0	0	0	43.3374	152.228	66.3544	0	50.6199	73.8687	145.147	41.4694	1.81	up	0.0052	0.0212	yes
K15654	178.131	178.923	166.373	55.0017	249.846	36.9066	7.2845	0	0	56.6104	6.6333	0	117.912	83.5189	37.9758	0	73.4447	165.655	31.531	2.39	up	0.0052	0.0212	yes
K11531	416.363	437.72	312.468	140.244	289.761	56.5001	37.3677	0	0	72.1121	0	148.633	166.632	164.61	95.8772	84.462	151.422	319.311	75.1086	2.09	up	0.0054	0.0212	yes
K00930	248.202	377.768	279.789	97.713	217.679	139.875	34.5098	0	0	25.5418	0	80.9858	128.567	216.433	47.9756	32.2482	120.455	244.23	64.1941	1.93	up	0.0054	0.0212	yes
K01053	214.913	283.849	346.711	107.833	207.887	124.677	48.3374	0	33.0492	58.5427	32.0119	0	162.582	170.525	36.6539	0	114.223	232.239	60.5799	1.94	up	0.0054	0.0212	yes
K10824	324.669	413.495	184.109	106.514	146.82	160.096	45.1416	0	21.2191	62.6451	0	79.452	117.433	106.167	0	37.9649	112.858	235.121	57.2835	2.04	up	0.0054	0.0212	yes
K10218	198.075	281.995	300.763	118.15	222.081	177.586	12.5183	0	0	27.7955	0	144.215	125.437	73.6032	26.1044	42.1124	109.402	224.213	57.2157	1.97	up	0.0054	0.0212	yes
K11085	235.232	239.948	245.563	81.9955	281.049	41.4265	35.7726	0	0	68.0823	0	121.018	131.958	165.26	26.6417	60.1708	108.382	216.757	59.1209	1.87	up	0.0054	0.0212	yes
K02446	127.17	345.519	264.854	100.129	292.769	107.5	35.3631	0	0	78.5202	0	33.9498	119.253	119.556	18.4357	34.6979	104.857	226.089	49.7523	2.18	up	0.0054	0.0212	yes
K11073	196.376	244.109	111.954	159.168	189.956	113.923	8.0306	17.8635	0	53.4932	0	71.9565	102.134	184.147	0	27.0155	92.5079	180.313	52.5966	1.78	up	0.0054	0.0212	yes
K10541	128.312	239.678	182.565	117.867	168.799	72.3104	26.7606	0	0	89.1287	0	79.9277	178.767	83.9164	37.2026	60.0164	91.5782	167.444	57.0936	1.55	up	0.0054	0.0212	yes
K19506	182.367	183.515	250.701	79.772	187.43	85.6442	21.1301	0	0	0	38.4824	81.1425	105.865	62.119	44.0627	47.3889	85.6013	176.757	44.1668	2	up	0.0054	0.0212	yes
K02361	131.193	241.346	128.5	114.774	233.714	61.6114	22.8011	0	0	59.0654	0	48.6441	90.8041	134.063	47.5473	51.1364	85.325	169.905	46.8793	1.86	up	0.0054	0.0212	yes
K03742	150.373	220.899	205.98	70.4753	260.523	15.1326	7.467	0	0	116.058	0	33.4535	126.622	105.369	15.571	29.3063	84.8269	181.65	40.8163	2.15	up	0.0054	0.0212	yes
K03782	119.813	215.63	155.839	96.7557	212.179	12.9848	0	0	0	99.5856	23.3377	12.3022	39.5091	135.62	40.0828	14.3695	73.6255	160.043	34.3447	2.22	up	0.0054	0.0212	yes
K23124	41.3404	244.404	187.542	45.2084	266.259	38.8291	9.5799	0	0	42.5423	0	24.5254	118.146	33.7959	19.977	32.2275	69.0236	156.951	29.0567	2.43	up	0.0054	0.0212	yes
K01561	50.5679	236.143	187.693	107.833	135.127	17.811	13.1829	19.5497	0	19.5142	0	56.2492	132.098	46.5068	0	29.5656	65.7401	143.473	30.407	2.24	up	0.0054	0.0212	yes
K02364	79.4861	203.715	151.612	49.9808	247.802	4.6661	9.2097	0	0	38.3423	0	33.893	110.919	62.2726	4.8013	23.2367	63.7461	146.519	26.1219	2.49	up	0.0054	0.0212	yes
NA	691096	611150	688987	786916	665205	755225	861706	878623	821417	801685	877671	802907	754629	759557	862533	842324	778852	688671	819843	-0.25	down	0.0055	0.0212	no
K01223	1121.4	1562.89	1280.27	591.369	1227.18	544.107	164.512	49.0721	217.921	562.498	104.135	732.421	910.584	719.02	347.05	448.296	661.421	1156.62	436.329	1.41	up	0.0055	0.0212	yes
K02033	323.753	1241.83	1014.75	657.487	1192.22	321.551	121.21	64.0711	56.7753	528.917	125.261	215.366	505.455	553.041	244.352	295.32	466.335	886.007	275.574	1.68	up	0.0055	0.0212	yes
K01999	660.229	1265.13	887.157	350.011	729.396	228.819	96.672	54.0273	120.96	385.135	36.8016	289.07	577.741	554.262	83.868	221.666	408.809	778.384	240.82	1.69	up	0.0055	0.0212	yes
K06016	444.36	1003.65	928.38	340.518	814.405	407.407	37.8779	16.0468	128.946	99.5379	301.872	279.072	518.223	303.364	260.371	226.718	381.922	706.264	234.494	1.59	up	0.0055	0.0212	yes
K00656	513.116	956.029	693.245	369.423	853.466	287.441	61.8217	76.9649	63.0735	246.153	51.6063	325.561	516.36	466.234	100.066	189.958	360.657	677.056	216.84	1.64	up	0.0055	0.0212	yes
K10439	504.51	896.874	461.64	397.808	715.831	309.138	99.2284	0	70.6856	290.451	8.5584	335.352	427.488	462.692	148.873	152.818	330.122	595.333	209.571	1.51	up	0.0055	0.0212	yes
K01222	727.77	873.343	530.667	228.334	752.452	80.7172	93.0956	74.5603	0	214.631	48.6422	526.527	456.857	335.018	123.905	133.801	325.02	622.514	189.796	1.71	up	0.0055	0.0212	yes
K03335	535.087	813.111	535.282	296.97	772.087	236.969	44.3505	21.1062	37.3456	313.087	18.0867	273.674	458.425	495.874	80.9701	136.711	316.821	590.507	192.418	1.62	up	0.0055	0.0212	yes
K00239	348.017	354.471	370.705	409.428	398.986	115.7	248.364	228.756	172.029	214.943	241.648	327.678	338.936	220.344	327.858	393.574	294.465	376.321	257.257	0.55	up	0.0055	0.0212	no
K00694	374.327	770.124	537.964	434.574	534.18	137.173	73.131	25.3945	77.6834	267.97	69.8508	165.346	506.274	416.754	33.3792	160.089	286.513	530.234	175.731	1.59	up	0.0055	0.0212	yes
K04786	433.539	738.305	576.64	250.459	638.897	91.4876	66.4702	36.9479	51.8273	251.28	46.5637	156.639	399.352	309.072	154.318	0	262.612	527.568	142.178	1.89	up	0.0055	0.0212	yes
K21259	403.714	576.66	644.318	242.093	512.129	146.21	72.232	71.2618	150.587	213.733	43.7975	138.4	525.138	230.844	184.141	26.9429	261.387	475.783	163.935	1.54	up	0.0055	0.0212	yes
K03651	248.668	695.779	532.341	285.642	613.836	262.837	86.5148	0	101.556	240.296	19.6595	138.479	362.654	203.425	90.2049	230.497	257.024	475.253	157.829	1.59	up	0.0055	0.0212	yes
K03101	355.128	739.192	687.25	278.837	567.053	105.948	8.299	76.6058	31.208	131.748	60.457	91.346	369.236	309.836	71.8145	215.184	256.196	525.492	133.789	1.97	up	0.0055	0.0212	yes
K00244	414.502	597.938	467.428	227.039	649.596	128.963	44.0649	11.1011	38.8648	332.031	85.7218	223.125	325.404	327.173	55.943	157.552	255.403	471.301	157.268	1.58	up	0.0055	0.0212	yes
K03077	408.332	533.844	506.7	208.113	429.351	157.517	64.3782	28.9404	0	158.883	0	232.29	338.95	227.707	40.3447	167.115	218.904	417.268	128.739	1.7	up	0.0055	0.0212	yes
K03735	281.173	705.99	379.076	202.829	487.419	184.123	32.557	14.5977	24.198	122.864	106.17	117.195	170.606	388.391	94.1967	108.809	213.762	411.297	123.973	1.73	up	0.0055	0.0212	yes
K00865	337.441	456.143	330.393	188.306	462.912	123.007	119.834	17.9603	95.5709	203.055	82.4088	152.266	324.277	293.225	44.3354	69.854	206.312	355.039	138.708	1.36	up	0.0055	0.0212	yes
K00616	403.628	558.596	291.316	194.289	525.52	151.778	56.1553	41.6814	35.2317	114.351	51.1354	83.8741	310.212	214.354	58.4892	99.6261	199.39	394.67	110.626	1.83	up	0.0055	0.0212	yes
K00525	271.547	538.557	422.998	168.679	373.538	101.858	76.6274	32.299	63.8386	132.189	15.4587	261.45	299.403	153.417	102.718	111.727	195.394	355.064	122.817	1.53	up	0.0055	0.0212	yes
K09458	373.403	515.192	355.641	144.244	461.472	88.4925	58.0872	0	0	134.088	52.5293	101.274	252.43	187.018	167.494	130.723	188.88	369.99	106.558	1.8	up	0.0055	0.0212	yes
K02770	215.38	574.641	429.118	263.745	265.632	166.674	54.8365	28.1416	67.4035	194.322	32.644	120.803	279.176	192.834	65.9771	35.4787	186.675	349.703	112.572	1.64	up	0.0055	0.0212	yes
K08351	186.693	615.745	335.706	209.975	449.009	46.6905	34.2048	8.4103	43.3183	148.19	27.5432	136.417	208.755	303.748	47.6745	96.3852	181.154	359.425	100.121	1.84	up	0.0055	0.0212	yes
K00370	295.412	412.903	333.657	157.784	333.287	96.7848	42.9886	39.8512	17.9546	148.461	28.2657	265.979	248.519	247.135	82.1769	115.139	179.144	306.608	121.205	1.34	up	0.0055	0.0212	yes
K00426	254.34	417.503	335.657	150.194	407.786	143.333	70.7263	49.1643	66.4906	186.486	32.2019	181.066	190.804	145.546	82.9608	138.792	178.316	313.096	117.052	1.42	up	0.0055	0.0212	yes
K07258	173.71	457.722	398.712	228.352	488.199	61.078	22.2894	16.9932	28.7274	135.234	54.8881	135.829	215.366	267.283	39.6074	50.4587	173.403	349.339	93.4322	1.9	up	0.0055	0.0212	yes
K13409	380.06	541.577	344.565	104.437	427.266	172.241	98.1324	9.3607	0	70.5374	27.0121	8.0799	236.731	240.935	62.0741	0	170.188	359.581	84.1003	2.1	up	0.0055	0.0212	yes
K18326	217.76	512.95	319.538	178.375	201.205	89.4375	28.3249	0	94.8462	118.748	45.7892	173.376	252.323	162.955	39.4884	123.495	159.913	285.966	102.617	1.48	up	0.0055	0.0212	yes
K00146	161.927	428.643	265.448	179.534	428.206	129.013	28.1427	40.1657	45.2673	154.715	24.3923	121.64	174.164	207.937	37.6536	64.2105	155.691	292.752	93.391	1.65	up	0.0055	0.0212	yes
K05526	205.535	429.941	221.981	212.481	467.49	110.418	17.9897	0	0	143.811	8.4255	69.7428	229.988	174.678	18.2195	114.983	151.605	307.485	80.7505	1.93	up	0.0055	0.0212	yes
K03472	262.385	318.258	334.939	139.368	374.97	52.8098	17.3723	9.6609	65.3275	154.293	7.9096	138.983	267.81	81.7145	36.2265	87.6625	146.856	285.984	83.6154	1.77	up	0.0055	0.0212	yes
K01955	267.601	321.779	295.722	136.386	324.223	183.072	28.2296	34.2561	21.4424	134.733	10.3847	119.57	177.63	159.87	29.258	82.6824	145.428	269.142	89.1935	1.59	up	0.0055	0.0212	yes
K07662	294.292	440.745	322.388	120.685	219.285	51.8276	38.3606	0	0	85.1759	23.2876	212.781	162.625	120.292	53.3291	129.048	142.133	279.479	79.7025	1.81	up	0.0055	0.0212	yes
K02527	206.137	396.805	276.073	140.089	267.067	74.8592	48.7345	0	122.176	62.2619	12.7671	95.4287	228.088	111.605	144.779	51.7766	139.915	257.234	86.5887	1.57	up	0.0055	0.0212	yes
K02297	268.736	325.58	209.994	148.487	209.328	159.417	49.1641	0	0	98.2474	80.5844	195.09	128.845	104.065	82.0177	165.392	139.059	232.425	96.6202	1.27	up	0.0055	0.0212	yes
K02794	287.716	298.523	202.844	157.829	160.291	152.106	139.545	0	39.7293	133.481	63.0345	73.2179	209.778	136.24	22.0314	115.417	136.986	221.441	98.5981	1.17	up	0.0055	0.0212	yes
K03895	177.95	327.362	382.233	121.625	402.359	83.5698	5.1546	45.864	135.685	0	14.0814	0	172.831	160.628	32.2466	46.241	131.739	282.306	63.3001	2.16	up	0.0055	0.0212	yes
K10914	264.043	356.402	247.107	253.21	208.749	57.2315	14.1201	0	106.196	31.3523	0	63.2603	70.7442	257.367	29.4447	142.503	131.358	265.902	70.2018	1.92	up	0.0055	0.0212	yes
K01739	210.405	323.863	267.172	116.257	227.628	171.62	30.7942	68.4997	0	205.126	0	54.1998	77.1423	203.692	48.1616	60.43	129.062	229.065	83.6061	1.45	up	0.0055	0.0212	yes
K00962	204.651	266.887	258.166	126.38	242.501	101.763	35.568	4.654	31.471	92.9119	38.104	171.402	198.361	130.398	34.9036	56.3075	124.652	219.717	81.4402	1.43	up	0.0055	0.0212	yes
K00826	179.72	341.704	233.759	108.85	295.535	38.9543	28.8324	0	36.1409	42.6795	70.0131	159.929	222.239	101.715	0	96.9943	122.317	231.913	72.4997	1.68	up	0.0055	0.0212	yes
K11751	173.407	339.648	275.844	178.795	234.233	116.338	5.7405	12.7695	0	50.9852	0	80.8298	238.939	158.637	11.9708	77.2466	122.211	240.386	68.496	1.81	up	0.0055	0.0212	yes
K16044	215.478	336.545	222.165	78.5465	280.517	33.7314	24.9666	0	31.2952	73.9143	0	133.16	211.685	156.582	52.0629	55.993	119.165	226.65	70.3082	1.69	up	0.0055	0.0212	yes
K03182	182.923	330.347	208.357	102.877	239.926	73.6332	42.389	0	22.7717	154.627	0	112.395	165.7	99.6934	88.3941	74.6952	118.671	212.886	75.8454	1.49	up	0.0055	0.0212	yes
K03110	168.725	364.512	184.399	88.5658	291.328	71.314	35.1891	52.1838	22.0545	65.1115	0	112.609	160.481	158.624	73.38	36.1713	117.79	219.506	71.5562	1.62	up	0.0055	0.0212	yes
K01719	208.209	458.322	250.448	68.3068	221.122	48.89	24.1242	26.8314	0	40.1741	0	146.681	130.164	120.566	62.883	60.8669	116.724	241.281	60.1073	2.01	up	0.0055	0.0212	yes
K20265	128.312	295.361	158.752	134.705	239.132	120.517	35.6808	6.6141	44.7252	118.838	10.8304	114.183	176.475	125.875	49.6035	80.0219	114.977	191.253	80.3058	1.25	up	0.0055	0.0212	yes
K09251	149.065	353.328	259.353	140.598	314.068	26.2518	19.4305	7.2036	48.7116	14.3811	0	78.7611	147.273	163.751	27.0124	83.5229	114.544	243.282	56.0272	2.12	up	0.0055	0.0212	yes
K01699	254.821	321.988	253.175	60.7992	279.355	43.5165	16.1046	59.7058	10.0934	23.839	9.7766	89.3298	177.924	148.347	33.5829	42.1377	114.031	234.028	59.487	1.98	up	0.0055	0.0212	yes
K01460	220.482	301.604	238.69	113.021	218.106	58.2436	62.2692	10.6549	18.0123	42.5423	17.447	137.955	134.761	183.061	39.954	5.3712	112.636	218.381	64.5701	1.76	up	0.0055	0.0212	yes
K02800	215.629	321.665	152.845	101.691	271.479	94.9358	42.1605	0	0	124.817	8.5315	74.9547	139.016	129.454	39.0745	57.7831	110.877	212.662	64.6115	1.72	up	0.0055	0.0212	yes
K07640	205.86	293.077	218.036	92.0949	242.35	79.0994	26.0205	0	12.2311	64.9978	23.6944	99.9221	140.395	183.59	40.6955	29.1783	109.453	210.284	63.6204	1.72	up	0.0055	0.0212	yes
K01139	115.172	314.524	203.744	147.161	216.804	68.3216	42.1406	51.5564	15.8468	107.604	23.0241	59.3361	128.303	190.785	35.1504	30.7156	109.387	199.481	68.4349	1.54	up	0.0055	0.0212	yes
K00951	235.537	248.22	193.092	120.62	224.363	113.312	11.9813	44.4192	0	44.3387	0	89.4634	146.223	201.945	8.3282	44.7844	107.914	204.367	64.0723	1.67	up	0.0055	0.0212	yes
K02796	134.393	194.405	147.8	176.36	245.553	21.038	31.143	69.2754	0	23.0499	132.342	79.7288	108.022	140.385	54.1188	168.792	107.9	179.702	75.2631	1.26	up	0.0055	0.0212	yes
K01437	0	9.8014	42.8472	102.253	64.067	73.1869	198.623	80.3315	67.901	120.279	230.195	150.237	146.139	127.4	112.961	151.86	104.88	43.7938	132.647	-1.6	down	0.0055	0.0212	yes
K01840	219.307	239.653	239.302	107.922	180.317	77.2442	19.0576	0	0	112.841	80.9853	101.644	119.965	112.053	26.494	35.6174	104.525	197.3	62.3547	1.66	up	0.0055	0.0212	yes
K13788	126.58	264.988	208.812	98.8735	240.364	50.9529	25.1421	41.9452	15.7576	88.3905	7.6315	120.687	156.651	88.6965	43.6909	75.1823	103.397	187.923	64.9752	1.53	up	0.0055	0.0212	yes
K00336	198.016	279.322	172.078	95.8975	207.39	106.278	49.1641	14.5816	24.6505	54.5819	35.8153	73.421	125.055	125.263	54.6785	36.7537	103.309	190.541	63.6584	1.58	up	0.0055	0.0212	yes
K11720	189.945	201.593	227.663	93.4725	224.501	16.7255	28.8856	0	108.623	91.625	0	89.7961	162.216	116.46	34.4202	50.9004	102.302	187.435	63.6047	1.56	up	0.0055	0.0212	yes
K23187	176.307	271.243	215.337	169.074	156.113	38.2147	47.1415	41.9452	0	177.944	0	24.1373	101.742	149.675	9.8304	52.8626	101.973	197.615	58.4994	1.76	up	0.0055	0.0212	yes
K01581	156.278	263.111	199.55	94.6523	192.74	42.3417	25.0716	0	7.8567	83.5034	11.4152	144.418	78.9108	184.266	82.7798	56.2286	101.445	181.266	65.1629	1.48	up	0.0055	0.0212	yes
K03777	95.727	212.573	218.653	135.284	211.906	62.2466	56.3106	22.7744	19.2503	113.665	18.6461	85.1856	108.51	126.415	16.0125	86.106	99.3291	174.828	65.0112	1.43	up	0.0055	0.0212	yes
K19697	275.127	265.544	113.466	104.147	247.963	59.6338	29.4256	0	27.6634	0	93.783	56.4992	133.252	108.133	30.6807	41.2459	99.1602	201.249	52.756	1.93	up	0.0055	0.0212	yes
K00088	153.362	212.2	159.878	128.579	241.684	120.038	35.5389	26.3513	22.2737	65.7587	21.5746	68.2371	171.208	80.1001	12.3516	63.0988	98.8897	179.141	62.4119	1.52	up	0.0055	0.0212	yes
K03760	125.356	255.74	142.171	154.221	161.046	44.153	27.2335	36.3474	0	84.6568	29.7588	76.6922	151.138	112.087	34.0741	134.369	98.0653	167.707	66.41	1.34	up	0.0055	0.0212	yes
K01575	164.832	283.014	169.947	75.7067	196.513	46.4455	11.459	76.4694	0	50.8871	0	73.3403	123.656	121.275	71.6866	64.2483	95.5925	178.002	58.1334	1.61	up	0.0055	0.0212	yes
K10539	271.564	220.967	174.995	94.6602	247.705	119.563	17.6991	0	22.1855	0	10.7446	83.0706	113.686	97.127	12.3027	43.0019	95.5795	201.978	47.2164	2.1	up	0.0055	0.0212	yes
K01745	117.876	227.174	197.926	99.4407	266.526	47.4493	23.4133	0	0	116.97	10.6601	59.9402	137.607	75.7144	48.8239	62.355	93.2423	181.789	52.994	1.78	up	0.0055	0.0212	yes
K20962	191.769	235.976	209.755	65.649	191.952	46.9877	23.1856	0	0	128.703	21.1129	59.3571	111.696	92.0183	48.349	42.2489	91.7975	179.02	52.1507	1.78	up	0.0055	0.0212	yes
K00848	190.472	269.537	212.451	68.1688	213.557	24.3956	48.151	0	22.6337	80.1858	21.9233	7.7044	129.901	99.0892	25.1024	43.8706	91.0714	190.837	45.7234	2.06	up	0.0055	0.0212	yes
K01911	93.3688	292.439	186.756	128.652	176.568	26.309	19.4728	28.8773	0	86.4749	0	112.168	120.077	95.4115	20.3034	58.2294	90.3192	175.557	51.5748	1.77	up	0.0055	0.0212	yes
K16396	167.244	267.236	245.718	65.1552	174.036	14.7266	14.5334	24.2464	47.8205	80.6747	19.8513	0	140.028	104.678	56.8248	0	88.9233	183.878	45.7622	2.01	up	0.0055	0.0212	yes
K07789	138.598	209.205	193.198	102.88	236.264	24.4085	0	0	23.787	68.2045	10.9674	42.591	160.824	112.084	13.1907	77.8282	88.3769	176.029	48.535	1.86	up	0.0055	0.0212	yes
K06151	144.055	218.801	152.981	94.5198	171.743	81.1821	7.511	0	37.6594	77.8274	0	121.782	129.297	100.1	20.8835	44.9199	87.7038	156.42	56.4693	1.47	up	0.0055	0.0212	yes
K13821	116.792	228.933	197.349	85.1465	186.721	36.5657	13.5322	5.0169	8.4812	112.676	12.3225	59.183	129.513	84.8693	32.9219	74.6078	86.5394	162.988	51.7899	1.65	up	0.0055	0.0212	yes
K01893	183.539	207.78	175.988	66.2347	241.452	25.8583	25.519	14.1913	0	63.7451	0	57.1646	108.185	101.279	13.3037	85.8479	85.6304	174.999	45.0085	1.96	up	0.0055	0.0212	yes
K00278	206.345	218.625	204.565	62.4881	150.083	78.2693	5.5173	0	20.7475	122.506	20.0964	52.968	140.34	29.1959	23.0105	24.7475	84.969	168.421	47.0362	1.84	up	0.0055	0.0212	yes
K15583	114.114	212.918	188.249	83.1942	177.227	71.4547	17.6293	9.8038	33.1469	29.358	0	67.6987	152.871	114.02	0	74.1327	84.1136	155.141	51.8286	1.58	up	0.0055	0.0212	yes
K02226	81.631	242.583	130.454	307.977	83.8973	28.752	42.5621	15.7794	0	63.0031	0	27.2407	49.21	166.834	29.585	55.6819	82.8244	169.309	43.5135	1.96	up	0.0055	0.0212	yes
K01912	126.909	197.088	185.199	83.27	156.519	41.2614	0	15.0965	25.5209	75.3454	0	65.1542	112.469	143.652	14.1523	45.6617	80.4562	149.797	48.9376	1.61	up	0.0055	0.0212	yes
K02340	161.487	201.567	176.744	65.2049	209.379	140.01	4.3179	0	0	19.1749	15.7276	71.8522	99.8464	60.9306	18.0082	38.7352	80.1866	162.876	42.6002	1.93	up	0.0055	0.0212	yes
K18324	117.33	235.359	182.093	72.9328	144.705	17.4003	6.4395	9.5495	0	81.0235	0	115.4	87.6893	70.676	26.8567	40.919	75.5233	150.484	41.4503	1.86	up	0.0055	0.0212	yes
K14250	81.1672	186.838	103.77	42.6055	193.536	45.7418	5.6427	25.1036	0	0	0	0	60.8911	92.8961	0	0	52.387	121.583	20.9341	2.54	up	0.0063	0.0218	yes
K01429	80.1052	302.285	148.664	157.68	279.919	56.4292	0	0	0	0	0	35.642	96.5803	245.573	58.0639	31.2235	93.2603	193.731	47.592	2.03	up	0.0069	0.0218	yes
K19267	136.292	374.304	118.662	99.3627	292.603	128.012	0	0	0	46.7514	57.5196	53.9038	125.778	49.5196	0	0	92.6693	204.245	41.9532	2.28	up	0.0069	0.0218	yes
K01192	120.811	183.557	150.784	58.4087	162.069	53.75	22.102	29.4986	0	39.2601	0	0	131.178	132.551	0	0	67.7481	135.126	37.1218	1.86	up	0.0069	0.0218	yes
K00796	239.755	305.35	259.555	98.3204	227.931	42.2232	0	0	0	127.218	0	133.346	144.533	104.125	65.1697	58.4076	112.871	226.182	61.3657	1.88	up	0.0073	0.0218	yes
K01055	227.042	204.454	103.971	182.249	268.127	142.074	35.2585	0	0	39.144	0	112.567	141.885	144.388	0	49.075	103.14	197.169	60.3993	1.71	up	0.0073	0.0218	yes
K07684	217.244	245.937	138.463	51.8334	227.335	27.8245	13.7297	0	0	121.942	0	35.1493	52.914	88.7987	0	92.3755	82.0966	176.162	39.3394	2.16	up	0.0073	0.0218	yes
K04720	71.6261	168.93	118.158	172.321	215.936	100.912	33.196	0	0	27.6406	0	58.4271	163.119	102.47	0	60.4901	80.8267	149.394	49.6596	1.59	up	0.0073	0.0218	yes
K00854	152.418	189.465	114.625	94.1243	187.979	25.2633	40.5141	0	0	145.316	0	71.806	144.13	40.3124	0	17.4734	76.4642	147.722	44.0741	1.74	up	0.0073	0.0218	yes
K01571	65.2633	258.591	183.922	42.8218	292.15	20.4329	10.0824	11.2138	0	39.1771	0	0	132.115	130.418	10.5124	0	74.7938	168.55	32.1774	2.39	up	0.0073	0.0218	yes
K21722	127.929	168.964	109.916	41.9696	113.95	60.0788	0	0	0	16.456	67.4877	37.9472	51.4134	78.4368	0	8.3107	55.1787	112.546	29.1028	1.95	up	0.0073	0.0218	yes
K01624	298.714	489.563	572.017	246.033	528.536	76.5185	24.8279	0	0	69.4819	0	276.414	295.719	355.962	87.3642	162.406	217.722	426.973	122.608	1.8	up	0.0076	0.0218	yes
K07307	520.1	380.754	368.933	191.104	410.527	234.482	0	0	54.3867	96.3397	26.3399	212.9	289.845	221.095	165.877	0	198.293	374.284	118.297	1.66	up	0.0076	0.0218	yes
K11074	303.945	315.416	325.912	89.7435	324.879	107.055	52.8252	47.0024	0	70.3758	0	128.476	223.946	118.026	0	35.5416	133.946	271.979	71.2044	1.93	up	0.0076	0.0218	yes
K16515	156.156	523.797	218.247	113.845	228.255	48.89	42.2174	0	0	133.913	21.9677	0	218.49	78.0134	75.4596	54.1039	119.585	248.06	61.1868	2.02	up	0.0076	0.0218	yes
K01908	231.424	365.492	231.535	89.9828	239.611	96.6067	23.8347	13.2547	0	105.845	32.5561	0	206.682	185.686	0	53.4546	117.248	231.609	65.2655	1.83	up	0.0076	0.0218	yes
K16371	283.013	328.022	239.689	39.7919	241.007	28.4808	35.1338	31.2611	0	85.812	0	161.902	170.61	53.7095	14.6529	0	107.068	226.304	52.8693	2.1	up	0.0076	0.0218	yes
K01653	182.923	231.736	172.434	85.7306	279.317	147.266	45.4168	0	0	121.012	0	34.8814	140.028	128.177	18.9416	40.7429	101.788	190.428	61.497	1.63	up	0.0076	0.0218	yes
K01608	115.438	284.512	185.969	175.156	231.353	20.3297	37.618	22.3143	0	122.506	9.1347	0	185.573	150.403	73.2153	0	100.845	198.485	56.4631	1.81	up	0.0076	0.0218	yes
K00094	110.835	355.51	256.483	96.9643	162.009	104.102	42.8067	0	0	57.0287	31.184	43.8356	164.976	95.6418	35.706	0	97.3176	196.36	52.2983	1.91	up	0.0076	0.0218	yes
K01466	141.596	215.511	206.332	192.006	298.815	53.1975	19.6873	29.1954	0	87.4272	17.9274	0	225.094	27.0094	41.054	0	97.1782	210.852	45.5084	2.21	up	0.0076	0.0218	yes
K01619	239.995	197.301	229.768	56.2393	246.658	96.6067	23.8347	79.5281	0	0	21.7041	0	142.381	182.183	24.8514	13.3637	97.1509	193.992	53.132	1.87	up	0.0076	0.0218	yes
K01772	173.561	214.118	167.935	87.6001	175.636	37.6194	18.5629	20.6459	0	133.955	0	166.329	146.659	92.7721	0	83.2627	94.916	163.77	63.6188	1.36	up	0.0076	0.0218	yes
K12255	121.674	367.319	167.266	70.9644	216.757	38.0941	23.4964	0	0	0	34.2335	54.1376	108.666	160.255	58.7966	84.3133	94.1233	188.796	51.0902	1.89	up	0.0076	0.0218	yes
K17202	137.36	207.336	184.109	72.1016	287.994	77.4092	47.7459	0	0	84.8119	0	134.457	114.087	50.5314	19.913	53.5403	91.9623	177.78	52.9542	1.75	up	0.0076	0.0218	yes
K15372	48.0451	193.994	158.515	182.841	418.734	54.1517	23.3805	0	0	29.6651	0	64.1316	157.045	98.1926	13.9301	7.4908	90.6323	200.426	40.7262	2.3	up	0.0076	0.0218	yes
K01439	136.775	212.906	225.631	82.2649	173.373	32.1166	7.9238	0	0	105.564	0	76.071	180.175	74.5428	49.5705	44.4271	87.5838	166.19	51.8537	1.68	up	0.0076	0.0218	yes
K01963	143.725	187.361	172.434	85.7306	161.144	92.0415	27.2501	0	0	20.1687	0	122.085	136.528	128.177	75.7664	40.7429	87.0721	150.079	58.4327	1.36	up	0.0076	0.0218	yes
K03381	83.216	230.284	157.297	127.403	148.246	117.241	48.2094	0	54.3867	21.4088	0	148.105	78.0353	119.051	0	54.0601	86.6839	149.289	58.227	1.36	up	0.0076	0.0218	yes
K19226	135.575	233.688	154.698	110.953	140.183	52.2055	18.0932	0	0	84.8888	0	77.0051	130.757	141.786	41.1414	61.6131	86.4117	155.019	55.2263	1.49	up	0.0076	0.0218	yes
K01096	203.897	461.225	307.417	126.132	398.621	197.162	41.7788	25.8881	0	25.8411	63.5861	138.509	153.405	179.293	0	45.4546	148.013	299.459	79.1743	1.92	up	0.0077	0.0218	yes
K00560	355.788	347.856	216.762	116.723	126.321	91.1384	33.7284	0	0	212.19	61.4266	79.1522	151.653	112.377	82.0564	100.858	130.502	232.69	84.0527	1.47	up	0.0077	0.0218	yes
K02819	235.573	285.493	201.78	166.459	297.986	76.5909	25.1953	0	0	209.788	22.943	40.3139	211.197	151.844	26.2699	134.202	130.352	237.458	81.6676	1.54	up	0.0077	0.0218	yes
K06858	160.51	566.331	225.068	126.38	270.545	45.2279	0	24.8215	41.9613	37.1648	0	57.134	120.414	282.118	11.6345	75.0767	127.774	269.767	63.2321	2.09	up	0.0077	0.0218	yes
K01845	170.622	479.107	136.594	138.293	264.07	84.842	20.9322	15.5207	0	77.4629	0	44.6569	112.941	307.685	58.1999	39.1208	121.878	237.737	69.2147	1.78	up	0.0077	0.0218	yes
K09470	171.787	233.713	305.76	136.446	293.641	38.2147	18.8566	27.9635	0	181.433	57.2364	84.4806	184.105	110.871	0	77.5318	120.127	228.269	70.972	1.69	up	0.0077	0.0218	yes
K00484	200.497	255.351	165.375	131.554	247.276	35.3095	34.8461	0	0	77.3723	31.7311	223.023	127.581	143.419	72.6648	87.9188	114.62	200.011	75.806	1.4	up	0.0077	0.0218	yes
K00245	139.939	244.234	292.17	160.684	201.353	49.2891	24.3212	0	0	54.0027	22.147	132.312	262.453	92.9503	25.3585	95.4547	112.292	207.676	68.9353	1.59	up	0.0077	0.0218	yes
K03074	105.818	314.46	272.754	130.184	277.327	37.2711	36.782	20.4548	0	81.6707	0	41.1973	170.109	162.2	57.5263	82.4917	111.89	220.108	62.7002	1.81	up	0.0077	0.0218	yes
K00240	197.246	219.915	247.738	70.5932	250.639	50.5265	12.4659	0	0	110.717	45.406	111.698	163.347	183.238	51.9903	48.9255	110.278	197.226	70.7558	1.48	up	0.0077	0.0218	yes
K04099	101.796	286.183	279.181	120.227	313.868	57.3674	28.3073	31.4838	79.8361	141.42	0	0	98.1862	124.828	14.7573	47.614	107.816	220.251	56.7091	1.96	up	0.0077	0.0218	yes
K00156	126.486	301.825	220.931	97.6376	229.407	167.72	5.1725	0	19.4508	57.4247	0	72.831	167.451	88.196	53.9309	66.7023	104.698	195.257	63.5344	1.62	up	0.0077	0.0218	yes
K15667	155.451	276.111	284.626	58.033	250.118	151.042	35.4018	53.8809	35.0334	66.1947	16.9669	0	140.028	107.362	34.9691	0	104.076	204.868	58.2618	1.81	up	0.0077	0.0218	yes
K23509	197.798	385.646	195.779	138.435	151.79	37.1564	9.1672	20.3918	68.9456	162.839	0	11.7344	155.453	75.4602	0	46.2588	103.553	213.889	53.4006	2	up	0.0077	0.0218	yes
K00758	83.3059	366.757	200.412	97.1737	163.627	26.0817	19.3046	0	60.495	71.4398	0	74.1323	96.7194	170.257	40.256	54.1185	95.255	182.255	55.7095	1.71	up	0.0077	0.0218	yes
K01486	170.29	258.381	168.258	102.422	195.436	39.9862	0	43.8897	0	109.525	17.9669	107.339	152.084	104.409	20.5723	27.6566	94.8886	178.958	56.6754	1.66	up	0.0077	0.0218	yes
K11606	60.1491	258.188	207.752	217.064	160.73	42.3714	20.9077	23.2538	19.6556	69.635	0	53.5255	132.953	153.663	0	70.335	93.1364	180.777	53.3	1.76	up	0.0077	0.0218	yes
K02316	125.181	308.439	127.548	106.294	251.26	20.7489	23.0362	0	19.2503	68.1993	0	39.3164	161.779	114.376	21.35	94.7166	92.5934	183.744	51.1611	1.84	up	0.0077	0.0218	yes
K07783	87.0669	268.32	195.496	82.5181	238.624	81.7777	20.1761	0	0	29.866	12.2483	51.6528	142.557	170.035	56.0979	37.7078	92.134	174.405	54.7381	1.67	up	0.0077	0.0218	yes
K07639	217.244	292.516	154.753	45.3542	247.632	27.8245	13.7297	0	0	30.4854	37.507	61.5112	89.9537	121.089	14.3153	46.1878	87.5065	191.5	40.2367	2.25	up	0.0077	0.0218	yes
K08349	145.275	148.017	218.684	66.7246	256.811	40.935	20.1989	0	75.9571	33.6373	0	71.1028	46.7078	112.825	21.0605	113.251	85.6992	167.102	48.6978	1.78	up	0.0077	0.0218	yes
K08476	82.2183	186.155	233.116	80.9198	169.002	72.3971	14.2894	0	13.4337	118.981	0	68.5916	167.967	54.6111	22.3483	52.0766	83.5067	150.282	53.1541	1.5	up	0.0077	0.0218	yes
K06447	43.8203	205.047	130.119	132.26	205.368	123.475	21.3245	13.5529	0	40.5848	0	42.8943	70.4437	64.4818	50.8208	20.4964	72.793	143.323	40.734	1.81	up	0.0077	0.0218	yes
K00875	63.9646	184.05	192.902	131.155	115.046	45.0591	0	12.3644	0	55.5391	10.1232	64.0359	104.969	124.192	28.9778	24.9322	72.3318	137.423	42.7448	1.68	up	0.0077	0.0218	yes
K03606	92.2743	158.627	73.9959	40.3631	113.803	28.8896	14.2552	0	0	63.3046	25.9618	18.2473	71.4212	58.6712	44.5898	7.9926	50.7748	95.8127	30.303	1.66	up	0.0077	0.0218	yes
K02035	951.585	1777.12	1412.88	625.954	1488.17	598.343	116.73	65.4996	106.156	698.159	119.221	311.317	1083.52	922.421	262.863	376.163	682.257	1251.14	423.672	1.56	up	0.0078	0.0218	yes
K00615	801.859	1572.96	1245.19	633.93	1299.95	355.675	107.827	0	93.4093	362.108	50.9823	580.838	867.975	839.42	174.163	380.1	585.4	1110.78	346.591	1.68	up	0.0078	0.0218	yes
K02073	640.019	1814.48	942.063	595.148	1092.64	437.144	193.315	36.8186	38.2378	414.694	38.4674	430.939	851.139	813.587	461.017	317.243	569.81	1016.87	366.6	1.47	up	0.0078	0.0218	yes
K02761	795.043	1332.71	1227.85	427.646	1079.48	242.927	120.238	51.4169	177.932	570.719	91.3802	503.08	728.438	608.224	85.125	389.13	526.959	972.547	324.419	1.58	up	0.0078	0.0218	yes
K00544	287.706	70.1173	247.195	526.997	183.166	340.601	770.185	616.389	475.307	541.254	753.824	845.414	624.703	304.618	527.15	517.881	477.032	263.036	574.302	-1.13	down	0.0078	0.0218	yes
K00390	532.865	821.907	697.949	256.138	719.09	387.944	112.641	80.7033	123.179	438.124	33.0694	186.603	530.817	476.225	126.336	194.184	357.361	605.59	244.53	1.31	up	0.0078	0.0218	yes
K07720	272.271	811.867	601.328	363.776	371.282	267.649	120.977	17.1249	14.475	269.968	50.0311	194.312	486.927	309.597	73.6571	202.597	276.74	484.105	182.483	1.41	up	0.0078	0.0218	yes
K01582	462.797	770.166	443.401	158.987	612.238	149.731	61.778	23.0514	30.695	245.058	44.8343	331.734	317.354	294.297	51.5637	154.771	259.529	489.518	154.988	1.66	up	0.0078	0.0218	yes
K00135	256.017	850.577	394.864	295.212	564.211	226.744	51.1027	27.4424	82.79	114.415	33.702	155.607	339.201	380.228	105.624	205.459	255.2	472.176	156.574	1.59	up	0.0078	0.0218	yes
K07787	371.612	587.08	554.146	179.53	585.899	120.862	75.2079	34.7357	165.515	296.247	33.6216	98.0664	404.859	338.825	53.2924	138.49	252.374	455.653	159.975	1.51	up	0.0078	0.0218	yes
K10441	213.598	591.674	426.267	162.589	491.785	120.421	68.2637	26.4169	22.3181	118.654	32.448	114.008	368.468	366.835	74.3311	136.511	208.412	377.183	131.698	1.52	up	0.0078	0.0218	yes
K01524	313.631	500.396	349.875	137.935	453.149	95.567	56.2228	39.4788	110.107	171.429	0	170.631	268.956	251.759	105.217	135.683	197.502	350.997	127.732	1.46	up	0.0078	0.0218	yes
K02945	319.976	376.102	316.067	194.449	349.859	280.512	7.4113	0	123.91	157.339	39.0361	292.18	275.952	206.406	60.1515	119.16	194.907	311.291	142.005	1.13	up	0.0078	0.0218	yes
K00626	207.193	501.961	407.058	206.417	344.067	183.126	30.2477	66.7743	0	259.723	41.2808	125.566	233.06	203.783	157.132	143.576	194.435	333.339	131.297	1.34	up	0.0078	0.0218	yes
K13921	182.852	561.578	431.863	188.919	399.053	118.974	48.8821	10.9002	36.7637	162.619	35.6536	137.611	250.49	293.13	71.1782	101.427	189.493	352.853	115.239	1.61	up	0.0078	0.0218	yes
K00873	271.078	378.313	406.222	153.984	335.655	127.128	50.2101	0	23.787	132.262	11.2807	235.748	334.91	261.745	91.5125	119.332	183.323	309.05	126.174	1.29	up	0.0078	0.0218	yes
K05349	231.618	390.747	447.097	199.615	455.106	122.327	60.361	16.2634	14.6262	165.974	7.0836	84.6381	264.076	237.135	79.6447	82.8686	178.699	344.837	103.182	1.74	up	0.0078	0.0218	yes
K02783	176.727	546.548	495.216	162.773	362.849	201.049	68.4907	38.0882	0	57.0287	31.184	58.9747	179.807	156.618	32.025	17.2212	161.537	348.823	76.4079	2.19	up	0.0078	0.0218	yes
K01676	168.11	397.834	273.591	191.441	420.064	69.3523	27.5493	24.1433	0	105.648	66.8878	121.28	192.701	247.119	58.7467	54.0532	151.157	290.208	87.9528	1.72	up	0.0078	0.0218	yes
K01012	253.83	356.69	291.678	77.389	410.9	34.1297	56.366	17.9117	0	121.12	7.3325	101.249	208.546	194.141	45.8174	74.7131	140.738	278.098	78.3024	1.83	up	0.0078	0.0218	yes
K03046	219.151	275.089	333.906	113.837	270.283	68.6127	35.9722	25.8881	23.8715	152.698	19.2685	117.824	203.877	146.809	48.5378	96.0987	134.483	242.453	85.4051	1.51	up	0.0078	0.0218	yes
K01890	223.699	296.409	266.374	115.422	252.196	68.1937	18.1887	15.7674	0	200.803	22.1651	119.151	198.916	215.303	67.4914	44.0015	132.755	230.82	88.1801	1.39	up	0.0078	0.0218	yes
K06445	194.801	592.917	194.504	174.907	208.639	43.3343	10.6914	23.7823	20.1023	55.3915	38.9427	84.394	109.879	222.113	29.7265	85.9206	130.628	273.154	65.8434	2.05	up	0.0078	0.0218	yes
K01879	111.799	385.555	285.609	118.184	370.243	35.0024	30.2252	9.6048	48.7116	105.462	0	88.4335	203.021	152.327	67.5309	62.9448	129.666	254.278	73.0238	1.8	up	0.0078	0.0218	yes
K22602	137.557	195.759	245.693	193.199	356.318	193.801	17.2216	25.5389	0	50.9852	31.3642	132.222	190.94	118.134	11.9708	169.448	129.385	225.706	85.6024	1.4	up	0.0078	0.0218	yes
K01190	149.464	341.753	286.335	136.947	257.365	54.6943	11.2128	29.5864	0	148.952	16.6187	127.33	181.798	137.449	23.3822	118.062	126.309	234.373	77.1896	1.6	up	0.0078	0.0218	yes
K05851	200.354	276.606	280.131	89.7776	279.243	41.3085	44.1636	0	63.875	124.462	6.187	160.897	170.206	137.823	35.421	76.1896	124.165	225.222	78.2302	1.53	up	0.0078	0.0218	yes
K02548	195.436	355.578	238.922	73.2759	218.078	118.005	19.4094	0	72.9881	43.0966	17.6743	186.337	190.749	125.533	40.4745	27.2061	120.173	216.258	76.4975	1.5	up	0.0078	0.0218	yes
K00931	64.1241	683.589	163.081	98.1733	272.405	60.2286	7.4298	0	27.9393	41.2427	54.1248	28.5314	97.3564	257.74	15.4934	41.6573	119.57	256.274	57.4312	2.16	up	0.0078	0.0218	yes
K01972	151.704	344.912	206.463	99.5385	296.239	128.239	42.1854	0	29.7443	140.502	19.2071	70.874	140.227	142.621	54.9809	41.3919	119.302	219.771	73.6339	1.58	up	0.0078	0.0218	yes
K03070	232.811	250.114	245.914	87.2893	244.158	66.9392	33.0304	58.7791	12.4209	139.347	24.0622	99.359	133.663	134.004	55.1028	85.1896	118.886	212.057	76.5361	1.47	up	0.0078	0.0218	yes
K07700	253.026	329.711	194.028	83.01	243.798	66.8404	32.9817	0	20.671	103.746	20.0222	49.2544	144.059	187.457	40.1198	117.117	117.865	220.714	71.1153	1.63	up	0.0078	0.0218	yes
K02472	213.772	236.245	205.712	113.547	246.909	114.735	28.3073	31.4838	0	62.8535	12.8884	203.82	128.188	162.277	73.7867	47.614	117.634	203.237	78.7229	1.37	up	0.0078	0.0218	yes
K00483	213.87	316.616	184.886	80.9586	243.479	173.837	22.874	0	64.5125	171.414	10.4146	80.5195	125.622	117.68	35.7745	38.475	117.558	207.962	76.4658	1.44	up	0.0078	0.0218	yes
K07259	206.212	304.498	231.099	141.186	265.382	75.7898	31.1647	13.8647	23.4386	69.198	22.703	35.903	172.956	241.874	12.9976	20.9681	116.827	229.676	65.5325	1.81	up	0.0078	0.0218	yes
K00759	116.457	228.521	211.325	137.542	383.009	131.259	16.1921	36.0182	0	71.9057	58.9784	51.8165	124.808	123.765	33.7654	127.1	115.779	215.371	70.5099	1.61	up	0.0078	0.0218	yes
K00928	180.949	323.445	235.659	118.727	270.149	26.8352	39.7246	14.7274	24.897	44.1022	12.0578	122.886	158.201	202.425	27.6126	44.5455	115.434	225.786	65.274	1.79	up	0.0078	0.0218	yes
K00548	122.147	324.63	236.043	107.624	281.206	88.5037	35.1795	16.1906	0	78.1126	39.7672	114.908	175.788	111.268	48.0635	62.5741	115.125	214.33	70.0323	1.61	up	0.0078	0.0218	yes
K03655	166.732	353.039	240.668	113.451	218.326	52.201	30.051	38.198	16.1436	123.918	0	21.981	178.688	133.78	71.6178	52.954	113.234	218.443	65.412	1.74	up	0.0078	0.0218	yes
K03151	141.967	319.762	214.069	122.259	160.499	150.01	30.8421	68.6061	69.588	54.7853	11.234	90.8023	159.279	101.551	25.726	69.1701	111.884	191.711	75.5995	1.34	up	0.0078	0.0218	yes
K03701	136.485	322.758	229.843	122.389	213.217	89.7355	22.1395	21.1062	29.7337	91.2943	5.7601	80.9702	162.118	176.663	29.6792	47.8793	111.361	204.938	68.8254	1.57	up	0.0078	0.0218	yes
K02227	200.889	270.38	276.163	70.2991	264.276	56.6055	9.3104	20.7105	35.0115	165.383	33.9126	35.7534	111.235	93.062	77.6605	41.7614	110.151	216.401	61.8551	1.81	up	0.0078	0.0218	yes
K00970	122.716	274.287	258.888	111.487	232.843	26.5988	39.3746	14.5977	49.3554	43.7136	0	96.6024	197.274	135.047	75.2657	77.2678	109.707	200.044	68.6452	1.54	up	0.0078	0.0218	yes
K01256	196.588	242.027	195.595	80.6182	254.578	41.5453	17.0834	22.8005	25.6965	110.003	3.1112	111.524	164.598	132.587	46.3113	55.5542	106.264	193.881	66.4376	1.55	up	0.0078	0.0218	yes
K00117	155.939	269.875	201.804	77.6201	282.956	60.6065	29.9056	0	28.1146	99.6034	6.808	86.1311	146.951	145.064	23.3859	62.8779	104.853	197.639	62.6771	1.66	up	0.0078	0.0218	yes
K04072	129.722	254.731	192.2	119.792	296.274	6.769	20.0404	14.8595	12.5602	88.9954	18.2489	164.605	158.333	92.301	45.2729	52.4359	104.196	198.544	61.3109	1.7	up	0.0078	0.0218	yes
K02779	188.281	252.057	183.03	105.89	191.665	75.7898	12.4659	13.8647	0	55.3584	39.7302	135.633	187.369	131.931	12.9976	69.8936	103.497	184.185	66.8212	1.46	up	0.0078	0.0218	yes
K00833	167.1	263.355	188.5	103.191	210.128	27.6969	6.8334	0	154.179	45.5183	24.89	34.988	160.647	172.765	7.1248	68.9638	102.243	186.455	63.9642	1.54	up	0.0078	0.0218	yes
K00381	120.088	266.233	255.366	78.7941	222.159	63.4457	20.8711	29.0164	58.8634	57.9276	19.0053	60.1108	118.644	141.122	32.6419	84.8393	101.82	188.528	62.408	1.59	up	0.0078	0.0218	yes
K10194	232.704	225.021	221.93	63.6191	163.429	40.9814	20.2218	7.497	0	134.701	12.2761	155.309	148.075	99.0812	49.1967	49.1311	101.448	181.341	65.1337	1.48	up	0.0078	0.0218	yes
K00640	203.333	298.065	193.516	51.3132	212.193	44.0724	10.8735	72.5622	40.8893	36.2153	0	153.105	171.816	76.7192	45.3492	12.1931	101.388	191.684	60.345	1.67	up	0.0078	0.0218	yes
K13587	95.6111	338.513	190.197	129.158	210.404	31.6951	15.6396	26.0919	29.406	56.43	42.7245	92.5897	146.166	140.232	4.0767	0	96.8085	192.777	53.1865	1.86	up	0.0078	0.0218	yes
K04567	186.332	278.06	242.762	61.1296	188.023	23.8653	35.3282	0	44.2833	65.3689	26.8084	86.6749	129.346	96.9351	42.9742	36.3143	96.5128	191.261	53.4454	1.84	up	0.0078	0.0218	yes
K07788	139.972	196.521	150.258	75.634	250.483	69.6014	20.034	63.6633	0	95.3217	10.4246	97.0825	108.095	127.89	23.8726	75.4193	94.0171	162.574	62.8549	1.37	up	0.0078	0.0218	yes
K00055	94.4491	287.358	182.587	92.9575	189.289	33.2668	49.2453	18.2571	61.7282	54.6721	0	147.085	69.5899	106.167	51.3458	36.8145	92.1758	169.328	57.1065	1.57	up	0.0078	0.0218	yes
K01489	58.1102	241.213	110.84	257.366	220.977	40.935	10.0995	157.259	0	44.8497	36.7865	90.4945	70.0617	11.8763	52.6512	50.9631	90.9052	177.701	51.4524	1.79	up	0.0078	0.0218	yes
K11754	151.973	227.482	192.204	79.772	191.595	28.5481	7.0434	0	52.9724	93.8344	25.6549	45.0791	135.725	165.651	29.3751	15.7963	90.1691	168.605	54.5163	1.63	up	0.0078	0.0218	yes
K07715	182.571	226.629	182.292	69.3534	146.162	13.5379	26.7206	14.8595	25.1203	44.4977	0	128.263	141.598	164.964	27.8603	37.4542	89.4927	161.402	56.8069	1.51	up	0.0078	0.0218	yes
K03582	79.9693	277.082	137.168	66.7811	212.198	20.4849	15.1621	5.6212	38.0107	58.9151	0	53.3723	130.503	106.977	47.4263	43.9221	80.8496	154.64	47.3087	1.71	up	0.0078	0.0218	yes
K10542	118.341	183.413	184.762	77.6479	142.476	23.8182	41.1349	26.1434	22.098	58.7159	0	105.309	106.444	124.385	24.5082	32.9479	79.5091	141.328	51.4095	1.46	up	0.0078	0.0218	yes
K08300	83.7192	174.51	155.371	88.9365	196.671	44.9334	8.3144	12.3299	31.266	86.1531	35.3322	79.8215	84.3818	99.4019	37.566	46.6174	79.0828	139.841	51.4652	1.44	up	0.0078	0.0218	yes
K02810	56.2664	230.021	187.573	98.4495	150.354	26.4242	39.1161	14.5018	0	86.8533	23.7462	45.8979	67.8387	137.994	27.1897	32.8974	76.5702	144.533	45.6781	1.66	up	0.0078	0.0218	yes
K01430	127.296	224.169	192.494	55.6824	52.332	59.7814	0	0	0	0	0	18.8797	159.161	34.6882	0	33.0784	59.8477	130.395	27.7808	2.23	up	0.0089	0.0239	yes
K02437	263.731	279.904	237.925	173.044	298.158	418.01	0	0	0	0	41.7386	132.012	97.1582	53.9002	0	25.6993	126.33	250.552	69.8653	1.84	up	0.0097	0.0239	yes
K01032	39.1381	162.461	149.305	141.24	160.899	55.1408	0	0	0	105.724	24.7763	0	52.4307	143.98	0	15.2553	65.6469	130.608	36.1189	1.85	up	0.0097	0.0239	yes
K06079	214.281	663.735	272.481	105.449	146.82	100.632	12.4139	0	0	0	0	143.014	90.9018	328.454	103.547	62.6421	140.273	280.553	76.5095	1.87	up	0.0102	0.0239	yes
K00494	140.897	263.63	273.591	154.08	226.868	33.0845	16.3252	45.3928	0	126.869	0	0	169.876	230.368	76.5967	0	109.849	211.813	63.5011	1.74	up	0.0102	0.0239	yes
K01491	207.608	193.06	232.398	116.76	152.409	125.355	0	0	0	137.342	0	39.5885	127.14	84.8601	128.986	121.383	104.18	180.447	69.5141	1.38	up	0.0102	0.0239	yes
K01823	92.6622	323.445	267.505	182.398	133.329	65.2748	0	0	0	53.6378	0	20.6146	242.06	104.158	33.5829	126.413	102.817	199.868	58.7038	1.77	up	0.0102	0.0239	yes
K00330	262.385	280.539	234.457	76.516	155.809	123.223	20.2676	0	0	45.0022	0	77.8305	140.6	178.75	0	45.4546	102.552	201.941	57.3753	1.82	up	0.0102	0.0239	yes
K01738	48.839	292.575	138.475	96.1355	291.131	137.616	0	0	31.9193	56.5413	0	10.8652	94.8683	79.8521	0	28.5548	81.7108	173.431	40.0198	2.12	up	0.0102	0.0239	yes
K21621	243.348	239.778	167.266	62.0938	94.4837	38.0941	37.5942	20.9065	0	62.6056	0	60.1529	83.3103	193.411	0	0	81.4403	161.394	45.0977	1.84	up	0.0102	0.0239	yes
K19236	53.5703	320.918	196.076	70.2991	148.655	37.737	0	20.7105	0	0	0	29.7945	165.059	82.1135	38.8303	41.7614	75.3453	157.904	37.8187	2.06	up	0.0102	0.0239	yes
K23514	221.67	320.656	482.492	145.446	556.904	242.905	17.1227	38.0882	0	57.0287	31.184	0	257.363	191.284	0	134.405	168.534	345.434	88.1254	1.97	up	0.0106	0.0239	yes
K03784	68.2968	289.94	288.706	179.249	224.618	48.1109	47.4796	0	0	158.135	0	53.179	178.411	244.269	24.7524	66.5521	116.981	210.162	74.6262	1.49	up	0.0106	0.0239	yes
K03394	216.994	382.129	223.727	106.783	215.584	25.4765	25.1421	0	0	223.302	0	32.1831	213.174	125.653	13.1073	28.1934	114.466	229.043	62.3847	1.88	up	0.0106	0.0239	yes
K13301	127.548	317.669	184.109	284.544	136.333	71.88	17.7342	39.4485	0	0	32.2977	45.4011	177.703	229.397	0	59.6592	107.733	210.041	61.2291	1.78	up	0.0106	0.0239	yes
K09880	55.8995	365.633	172.902	158.937	321.728	52.5036	77.722	28.8145	0	0	0	99.4877	109.831	106.629	54.0247	58.1029	103.888	215.02	53.3741	2.01	up	0.0106	0.0239	yes
K11529	142.854	198.302	237.763	187.464	113.261	129.384	14.1874	0	0	94.5047	32.2977	0	155.832	125.125	59.1699	119.318	100.591	175.929	66.3472	1.41	up	0.0106	0.0239	yes
K06073	312.629	208.912	169.224	102.564	208.851	220.228	45.2788	0	0	40.2148	0	34.7753	52.3511	143.761	18.884	30.4643	99.2585	200.436	53.2689	1.91	up	0.0106	0.0239	yes
K09996	217.913	256.974	134.805	95.3208	171.705	102.338	37.873	0	0	56.0621	22.9916	88.8785	102.173	103.918	0	141.564	95.7823	175.344	59.618	1.56	up	0.0106	0.0239	yes
K18800	117.561	201.649	143.247	112.198	382.245	15.0572	29.7191	0	0	65.9883	0	38.0418	171.805	117.949	92.9602	33.3258	95.1091	191.38	51.3497	1.9	up	0.0106	0.0239	yes
K11912	244.482	257.779	130.482	84.9251	159.63	40.5229	34.9923	0	0	22.1991	36.4162	0	104.034	164.595	83.3938	112.111	92.2227	175.46	54.3877	1.69	up	0.0106	0.0239	yes
K02224	149.39	264.252	184.831	73.5154	245.66	13.1545	16.2274	0	0	194.569	0	70.624	150.096	61.0634	13.5356	36.3934	92.0819	183.53	50.5148	1.86	up	0.0106	0.0239	yes
K19302	43.2892	240.95	187.456	127.817	213.557	121.978	22.5708	0	0	33.4107	0	125.197	121.782	115.014	31.378	50.6199	89.6887	162.614	56.541	1.52	up	0.0106	0.0239	yes
K00216	272.103	218.197	150.794	44.6343	237.709	95.84	23.6456	26.299	0	52.5026	0	45.4011	100.243	111.223	0	39.7728	88.6477	184.688	44.9933	2.04	up	0.0106	0.0239	yes
K07535	85.7125	232.88	113.117	191.214	204.374	96.6067	23.8347	26.5094	0	26.4613	0	160.175	119.416	77.0772	0	53.4546	88.177	165.459	53.0487	1.64	up	0.0106	0.0239	yes
K01142	159.317	204.407	197.113	83.6272	124.442	44.8916	22.1513	0	0	147.554	0	99.2411	157.935	45.5847	69.2882	37.2593	87.0508	153.781	56.7187	1.44	up	0.0106	0.0239	yes
K02795	664.176	385.036	464.576	134.449	423.778	300.911	34.3307	0	83.9226	251.561	0	140.618	310.919	294.711	36.6863	109.235	227.182	414.403	142.081	1.54	up	0.0107	0.0239	yes
K21064	220.471	633.846	380.267	299.847	362.785	177.915	87.5484	24.4551	0	267.267	0	322.434	346.163	212.745	22.7577	172.232	220.671	379.443	148.502	1.35	up	0.0107	0.0239	yes
K00798	285.409	566.485	413.252	180.378	399.566	275.919	17.5772	19.5497	0	133.292	0	108.685	289.455	299.185	132.793	48.0232	198.098	369.018	120.407	1.62	up	0.0107	0.0239	yes
K01061	277.762	550.714	361.053	89.8807	392.097	85.3571	46.6868	78.3639	0	83.3761	0	222.786	270.039	280.967	135.617	86.2967	185.062	334.301	117.226	1.51	up	0.0107	0.0239	yes
K02011	172.088	433.701	366.475	132.645	372.337	94.4811	27.9432	0	0	144.235	49.5107	86.8267	254.316	180.52	85.8252	84.8393	155.359	295.449	91.6815	1.69	up	0.0107	0.0239	yes
K01915	291.787	287.315	283.919	83.7606	337.374	25.6933	69.7293	0	47.6752	56.3007	0	223.142	210.102	201.266	92.5317	88.8541	143.716	256.831	92.2994	1.48	up	0.0107	0.0239	yes
K00673	213.07	497.401	203.501	130.792	467.833	70.4154	17.2716	19.435	0	19.3998	0	155.796	157.363	295.987	18.0082	9.6838	142.247	302.52	69.3963	2.12	up	0.0107	0.0239	yes
K02042	87.1653	476.944	224.675	171.577	394.175	40.935	30.2984	0	0	89.6994	18.3933	45.2472	124.554	267.217	63.1814	56.6257	130.668	270.907	66.9229	2.02	up	0.0107	0.0239	yes
K00009	212.603	285.02	288.421	102.787	257.606	126.118	89.4581	0	58.5048	86.362	0	144.383	131.912	137.213	16.2215	143.93	130.034	229.287	84.9184	1.43	up	0.0107	0.0239	yes
K01589	192.612	204.424	136.53	157.976	445.41	101.763	12.5534	0	94.4129	83.6207	0	123.195	190.297	196.826	17.4518	46.923	125.25	227.39	78.8221	1.53	up	0.0107	0.0239	yes
K01611	161.722	256.315	216.762	95.5006	352.369	91.1384	22.4856	0	84.556	112.336	0	136.717	173.318	132.208	70.334	69.3397	123.444	216.534	81.1303	1.42	up	0.0107	0.0239	yes
K05780	75.5176	448.833	194.653	136.262	287.173	106.395	26.2497	29.1954	0	189.426	0	67.2017	126.457	108.038	54.7387	29.4354	117.473	228.488	67.0124	1.77	up	0.0107	0.0239	yes
K05592	173.022	237.31	257.981	104.794	213.391	93.7565	39.3236	0	0	200.309	21.0637	65.1408	196.127	133.286	57.8836	72.6286	116.626	197.3	79.9562	1.3	up	0.0107	0.0239	yes
K00097	129.868	254.835	166.033	204.506	213.557	36.5935	72.2265	40.1657	0	110.255	0	57.7833	187.893	207.026	103.547	70.8679	115.947	193.76	80.578	1.27	up	0.0107	0.0239	yes
K00879	172.15	347.036	198.043	71.3395	208.59	102.121	56.6894	14.0113	0	125.873	0	56.4395	150.508	181.471	39.4049	63.5692	111.703	199.432	71.8262	1.47	up	0.0107	0.0239	yes
K21028	128.733	335.098	222.46	77.0401	301.868	97.2169	11.9927	46.1836	0	46.0998	0	103.332	80.4364	159.337	50.0166	57.8054	107.351	213.04	59.3109	1.84	up	0.0107	0.0239	yes
K10773	101.076	339.464	154.235	106.112	332.423	56.9615	0	31.2611	0	93.6131	12.7972	161.902	124.573	99.156	29.3059	47.2771	105.635	206.662	59.7133	1.79	up	0.0107	0.0239	yes
K04487	222.218	185.681	250.934	48.6018	300.166	29.8169	44.1384	0	0	147.007	26.7951	84.7488	79.384	147.061	7.6702	90.7409	104.06	201.52	59.7602	1.75	up	0.0107	0.0239	yes
K05366	155.385	313.041	237.726	39.4662	274.065	14.1238	12.1961	15.5026	0	85.1095	0	107.051	120.867	143.419	29.0659	101.595	103.038	203.937	57.1754	1.83	up	0.0107	0.0239	yes
K01730	153.058	297.041	178.097	86.0805	233.714	15.4029	7.6004	0	0	50.6275	13.8419	175.119	134.742	107.25	79.2454	93.7501	101.598	189.598	61.5981	1.62	up	0.0107	0.0239	yes
K02424	208.663	151.425	188.66	126.38	178.164	248.753	0	0	41.9613	111.494	20.3222	85.701	94.611	78.7306	34.9036	50.0511	101.239	170.659	69.6844	1.29	up	0.0107	0.0239	yes
K16066	65.6801	343.892	182.839	107.738	330.767	46.2676	0	50.7843	0	50.6922	72.7627	102.283	123.182	100.676	23.804	12.8004	100.886	206.183	53.0229	1.96	up	0.0107	0.0239	yes
K00835	81.8258	330.006	181.385	140.934	222.858	28.8206	14.2212	0	26.7391	31.5767	38.8497	141.079	142.501	96.1584	0	63.7883	96.2965	191.402	53.0668	1.85	up	0.0107	0.0239	yes
K01704	42.4319	264.2	188.119	222.73	279.104	59.7814	14.7492	32.8086	0	98.2474	0	56.639	108.002	104.065	30.7566	33.0784	95.9195	199.317	48.9207	2.03	up	0.0107	0.0239	yes
K01903	165.256	222.42	140.85	108.43	194.754	62.0866	7.659	0	28.8012	34.012	0	83.3327	180.057	157.613	79.8566	68.7077	95.8648	166.342	63.8296	1.38	up	0.0107	0.0239	yes
K01753	145.112	295.7	173.553	63.4755	171.014	81.7777	0	29.9203	0	104.531	48.9934	51.6528	108.862	102.812	56.0979	75.4157	94.3073	169.771	60.0057	1.5	up	0.0107	0.0239	yes
K01093	91.1835	254.244	177.58	119.658	262.402	128.466	24.6518	0	0	15.6391	25.6549	18.0317	146.583	86.9666	102.813	31.5926	92.8417	181.014	52.7635	1.78	up	0.0107	0.0239	yes
K01077	152.737	262.756	140.803	76.6363	180.986	75.9487	31.23	13.8938	23.4878	62.4088	0	87.9469	142.025	150.57	0	63.0361	91.5291	162.784	59.1406	1.46	up	0.0107	0.0239	yes
K09471	266.617	203.084	187.333	38.8751	267.93	83.4735	30.8918	15.2704	0	60.9708	25.0047	26.3619	142.868	52.4719	0	53.8857	90.9399	192.768	44.6544	2.11	up	0.0107	0.0239	yes
K11103	79.9184	295.925	224.536	131.094	114.992	84.4464	24.307	0	0	15.4203	50.5922	53.3384	200.74	114.334	14.4821	46.7261	90.6782	169.293	54.9442	1.62	up	0.0107	0.0239	yes
K13498	132.448	248.117	200.935	49.6594	303.364	53.315	32.8846	0	0	58.4135	23.9559	50.5125	131.806	61.8722	27.4298	22.1253	87.3023	186.905	42.0286	2.15	up	0.0107	0.0239	yes
K11183	68.2063	308.86	133.613	59.6703	233.666	32.0314	15.8055	35.1583	0	35.0946	0	91.0431	179.697	46.4657	49.4391	35.4474	82.7623	160.803	47.2893	1.77	up	0.0107	0.0239	yes
K03199	75.1041	209.017	203.266	123.197	177.535	79.3593	26.106	7.2589	0	32.6057	41.6014	123.225	93.066	107.446	13.6097	0	82.0248	157.624	47.6616	1.73	up	0.0107	0.0239	yes
K00839	62.1105	201.176	157.96	74.714	272.362	14.5843	7.1965	0	27.062	71.9057	0	59.8769	97.0728	97.3197	45.0206	60.5238	78.0553	153.665	43.6875	1.81	up	0.0107	0.0239	yes
K02343	80.8609	236.481	158.403	66.3199	138.51	37.9743	23.4225	10.4204	17.6158	72.8102	0	29.9819	102.908	132.208	0	15.759	70.2296	136.115	40.2818	1.76	up	0.0107	0.0239	yes
K00040	89.8454	120.359	150.066	41.2657	155.131	25.3162	0	13.8938	23.4878	6.9343	0	67.9589	122.767	40.3969	71.6365	35.0201	60.2549	111.334	37.0374	1.59	up	0.0107	0.0239	yes
K02274	6669.97	1468.51	3802.23	8353.96	8040.41	8602.4	10924.3	9604.22	9730.91	8720.2	11053	8889.29	6947.78	6359.16	21067.2	15975.6	9138.08	5667.02	10715.8	-0.92	down	0.0108	0.0239	no
K00128	767.355	216.085	511.775	1773.76	592.258	1126.79	1985.22	1832.99	1167.88	1959.63	1783.39	1937.73	1311.67	909.364	1265.01	1835.05	1311	772.247	1555.88	-1.01	down	0.0108	0.0239	yes
K00059	635.491	1374.1	926.238	334.158	1159.68	549.917	93.471	65.9437	132.327	394.045	26.9951	369.164	581.506	626.556	118.027	271.88	478.719	885.933	293.621	1.59	up	0.0108	0.0239	yes
K02031	638.159	1112.76	1022.1	453.026	869.028	487.797	94.779	97.8206	69.0321	405.608	77.2674	169.819	744.868	649.904	192.848	334.358	463.698	819.014	302.191	1.44	up	0.0108	0.0239	yes
K07644	694.895	848.838	962.263	322.762	765.649	365.277	166.393	27.6615	137.849	406.734	114.206	43.8814	655.174	361.611	306.069	336.55	407.238	718.881	265.582	1.44	up	0.0108	0.0239	yes
K01448	396.453	1085.99	763.814	247.593	853.197	242.202	90.3567	14.6623	148.721	220.928	104.962	317.729	609.707	361.585	224.515	360.738	377.697	669.41	245.101	1.45	up	0.0108	0.0239	yes
K12368	416.948	666.071	545.996	223.681	445.314	191.83	35.5942	12.434	41.9224	237.378	40.6066	329.435	377.09	388.509	58.0861	226.089	264.812	459.602	176.27	1.38	up	0.0108	0.0239	yes
K07246	367.867	559.733	324.558	156.356	575.07	184.08	99.2465	18.3076	0	183.41	67.2646	31.6052	196.696	291.336	154.274	194.046	212.741	396.717	129.115	1.62	up	0.0108	0.0239	yes
K05813	381.755	618.643	361.172	128.225	378.17	82.7746	64.6906	30.1929	76.6795	135.898	49.4963	221.982	340.706	275.954	120.521	133.441	212.519	373.593	139.303	1.42	up	0.0108	0.0239	yes
K09474	139.599	696.835	446.775	347.74	410.039	198.221	47.099	15.6305	39.6356	187.226	0	160.692	294.389	265.76	24.9512	120.329	212.183	408.197	123.085	1.73	up	0.0108	0.0239	yes
K01232	378.431	602.198	399.867	171.729	322.756	204.877	27.0235	22.5081	0	179.264	55.1175	224.297	278.22	166.637	126.475	196.303	209.731	374.996	134.611	1.48	up	0.0108	0.0239	yes
K01610	275.842	487.576	383.565	160.332	411.014	177.43	74.2052	6.1251	41.4184	152.069	40.1184	140.177	398.834	241.319	114.253	107.281	200.722	343.666	135.748	1.34	up	0.0108	0.0239	yes
K05921	155.479	593.147	410.696	317.963	447.689	161.819	11.6837	57.3988	43.936	179.999	10.6392	88.4936	294.586	257.627	0	160.51	199.479	384.995	115.154	1.74	up	0.0108	0.0239	yes
K00362	344.986	536.74	349.841	122.33	444.218	40.9569	41.2899	22.4776	92.522	219.443	16.7987	220.407	234.638	256.982	75.1233	138.409	197.322	359.623	123.55	1.54	up	0.0108	0.0239	yes
K01760	203.18	592.607	314.951	167.054	340.647	160.14	35.7478	6.2878	120.362	165.025	37.7001	103.542	256.131	226.906	113.812	200.479	190.286	323.688	129.648	1.32	up	0.0108	0.0239	yes
K00373	420.971	389.658	452.598	131.536	330.137	332.841	82.7957	57.1323	0	13.9564	22.8946	98.2832	268.869	208.711	52.429	157.646	188.779	344.98	117.778	1.55	up	0.0108	0.0239	yes
K00058	206.297	600.432	342.988	170.864	384.73	143.867	59.4292	48.3748	0	212.294	42.2233	118.707	189.275	335.606	15.1164	136.506	187.919	341.062	118.309	1.53	up	0.0108	0.0239	yes
K02750	279.835	552.575	335.928	124.147	351.707	138.981	74.3739	25.441	64.6365	158.608	20.8693	205.1	227.1	218.556	83.52	121.826	186.45	328.838	121.728	1.43	up	0.0108	0.0239	yes
K00645	298.454	420.308	447.596	69.5217	405.655	153.147	21.1301	47.0024	26.4862	202.652	17.5033	79.9646	256.687	163.059	39.3958	53.8857	168.903	328.307	96.4466	1.77	up	0.0108	0.0239	yes
K24442	131.082	410.334	342.659	236.412	323.514	338.629	15.2008	33.8132	28.5081	117.916	27.684	82.6582	155.209	218.777	39.5219	85.1845	161.694	288.8	103.918	1.47	up	0.0108	0.0239	yes
K10111	324.318	319.074	336.77	83.5989	304.751	32.6374	64.4182	35.8235	0	143.034	14.6649	108.227	217.233	75.7516	83.9573	117.383	141.353	273.702	81.1937	1.75	up	0.0108	0.0239	yes
K01881	209.42	571.532	228.256	122.686	252.131	63.2243	31.1973	0	58.6579	57.7254	37.8779	93.1793	146.285	265.973	21.6853	58.3057	138.633	276.805	75.8283	1.87	up	0.0108	0.0239	yes
K03086	251.274	377.967	313.765	54.9569	261.12	39.335	43.6712	21.5874	18.247	113.129	0	105.591	243.111	191.153	30.3559	89.7803	134.69	251.817	81.4509	1.63	up	0.0108	0.0239	yes
K01638	160.51	296.794	211.829	200.102	244.151	67.8418	39.0551	24.8215	83.9226	241.571	0	110.697	184.921	173.863	63.9899	43.7948	134.242	222.677	94.0435	1.24	up	0.0108	0.0239	yes
K00322	165.185	419.024	213.834	168.597	256.543	51.7167	51.038	14.1913	47.9814	84.9935	5.8094	110.246	213.911	210.061	13.3037	64.3859	130.676	244.637	78.8761	1.63	up	0.0108	0.0239	yes
K01585	201.518	286.436	308.887	70.5195	292.72	56.7829	7.0047	0	52.6818	103.689	59.5331	146.451	194.372	148.268	48.69	107.349	130.306	232.016	84.0746	1.46	up	0.0108	0.0239	yes
K02986	124.221	343.758	320.189	149.428	178.738	58.3374	64.7683	96.0485	54.124	63.9162	0	156.601	99.8464	177.714	45.0206	145.257	129.873	223.267	87.4213	1.35	up	0.0108	0.0239	yes
K00075	112.451	285.254	270.527	172.161	231.146	158.429	26.0584	19.3217	32.6638	135.007	15.8193	150.102	140.6	132.786	36.2265	53.5715	123.258	214.308	81.8714	1.39	up	0.0108	0.0239	yes
K00057	151.257	359.119	174.145	173.68	176.184	106.552	26.2883	38.9844	0	204.297	15.9589	89.734	135.086	170.023	73.0922	73.6966	123.006	206.877	84.8829	1.29	up	0.0108	0.0239	yes
K01920	108.155	385.175	223.021	141.929	255.662	76.1883	32.895	0	35.3428	93.9084	17.1168	90.2294	173.865	248.672	19.5989	63.235	122.812	222.788	77.3683	1.53	up	0.0108	0.0239	yes
K01588	151.257	399.549	207.935	99.2458	165.821	71.0343	0	77.9688	65.9039	155.655	15.9589	100.951	148.595	61.8267	146.185	78.6097	121.656	204.762	83.8807	1.29	up	0.0108	0.0239	yes
K00764	194.801	295.639	220.057	111.145	208.914	23.8653	64.7683	6.5488	66.4249	104.59	21.4467	146.97	213.308	131.555	73.6701	59.4234	121.445	206.111	82.961	1.31	up	0.0108	0.0239	yes
K00705	93.1531	256.988	275.047	135.363	361.052	74.547	9.2391	20.5517	69.0014	128.263	16.8263	76.8719	158.402	149.716	19.4455	85.6413	120.632	224.321	73.5005	1.61	up	0.0108	0.0239	yes
K07406	171.045	317.349	278.245	62.3495	300.803	133.879	46.2426	58.7791	0	44.0044	24.0622	93.017	147.666	93.2198	55.1028	88.8935	119.666	225.958	71.3515	1.66	up	0.0108	0.0239	yes
K01687	201.431	271.285	259.244	50.1322	299.827	19.5719	38.6301	0	36.3166	107.218	26.3826	148.345	111.66	136.279	30.2083	132.662	116.825	216.384	71.5702	1.6	up	0.0108	0.0239	yes
K02438	182.09	350.93	254.791	89.6073	144.37	91.6224	31.647	30.17	34.002	60.2306	24.7011	104.168	113.255	172.783	75.4214	73.5103	114.581	204.358	73.7737	1.47	up	0.0108	0.0239	yes
K13590	184.508	289.581	236.928	71.5372	193.079	118.159	14.576	32.4234	131.55	71.2022	0	156.727	137.069	95.9866	36.4746	62.1109	114.495	195.127	77.8435	1.33	up	0.0108	0.0239	yes
K00090	132.272	321.947	259.116	78.1101	342.581	37.2711	55.173	0	69.1584	81.6707	16.747	47.0827	145.301	135.166	38.3509	30.9344	111.93	226.805	59.7141	1.93	up	0.0108	0.0239	yes
K00163	178.568	245.862	258.748	50.666	263.88	13.5989	16.7756	14.9265	37.8502	67.0472	30.5519	94.4834	195.251	169.652	48.9751	43.2663	108.131	199.544	66.5799	1.58	up	0.0108	0.0239	yes
K01716	272.103	260.98	158.976	59.5125	307.623	127.787	15.7637	70.1306	0	35.0017	43.0636	70.624	97.2049	55.6113	98.6165	35.3536	106.772	211.839	59.0142	1.84	up	0.0108	0.0239	yes
K00956	153.058	256.513	194.939	76.7973	233.185	126.847	31.2956	27.846	23.5371	55.591	34.1976	56.0838	161.621	158.247	52.2087	35.0936	104.816	182.899	69.3244	1.4	up	0.0108	0.0239	yes
K03657	89.16	303.93	209.593	113.103	175.94	50.2462	12.3967	27.5756	38.8477	87.1645	0	111.079	175.181	133.629	34.4679	55.6047	101.12	178.345	66.0175	1.43	up	0.0108	0.0239	yes
K19353	178.907	262.377	177.751	74.7011	203.933	22.9143	39.5738	25.1512	0	37.6584	41.1842	130.259	124.192	109.692	106.102	82.4134	101.05	179.534	65.3764	1.46	up	0.0108	0.0239	yes
K01875	109.378	283.295	215.292	130.486	224.829	56.0364	13.8253	0	25.9946	53.7208	12.5894	61.9394	141.198	121.932	28.8299	131.776	100.695	192.656	58.8947	1.71	up	0.0108	0.0239	yes
K04066	87.8202	300.468	195.578	142.135	170.889	49.4911	16.2806	27.1613	0	153.635	3.7063	140.669	120.784	107.69	33.95	38.7948	99.3157	179.378	62.9238	1.51	up	0.0108	0.0239	yes
K12524	135.72	278.73	222.814	85.6262	167.386	44.1261	21.7735	16.1446	13.6464	96.6918	3.3045	97.5488	99.2991	145.091	64.323	81.3865	98.3507	178.055	62.1214	1.52	up	0.0108	0.0239	yes
K10195	193.765	245.164	192.727	74.7863	112.458	64.2332	43.5808	0	29.797	61.5788	43.2927	96.3567	174.067	130.45	41.3088	39.9843	96.4719	163.78	65.8772	1.31	up	0.0108	0.0239	yes
K01708	57.2507	248.447	254.661	112.693	242.085	92.182	17.0573	12.6476	0	100.997	31.065	87.3365	109.564	110.32	47.4263	12.7516	96.0303	183.027	56.4862	1.7	up	0.0108	0.0239	yes
K03551	76.302	213.55	149.472	158.538	193.437	71.6667	17.6816	39.3314	0	147.225	32.2019	45.2664	132.882	171.537	46.0893	39.6548	95.9272	158.26	67.5942	1.23	up	0.0108	0.0239	yes
K01026	56.496	204.056	113.17	105.912	209.032	22.7417	28.0541	24.9618	42.1984	37.3747	20.437	50.2747	127.581	105.567	70.2016	28.3128	77.8982	137.733	50.7005	1.44	up	0.0108	0.0239	yes
K17215	60.6048	230.332	108.903	90.8917	181.523	48.7913	12.0378	0	22.6337	53.4572	21.9233	26.9655	99.7455	113.245	50.2048	57.3692	73.6642	134.451	46.0339	1.55	up	0.0108	0.0239	yes
K01679	53.9072	227.157	159.329	70.7412	158.825	25.3162	6.246	13.8938	0	110.949	11.3753	51.9686	108.324	69.7764	39.0745	14.008	70.0557	133.992	40.9938	1.71	up	0.0108	0.0239	yes
K11179	155.841	301.392	176.744	102.253	128.134	109.78	0	60.2486	0	0	49.3274	156.015	73.0694	143.325	0	0	91.0082	172.873	53.7969	1.68	up	0.0134	0.0273	yes
K02018	18.6332	288.288	111.426	85.5815	122.563	52.5036	0	0	0	0	0	66.3251	39.9385	60.9306	81.0371	29.0514	59.7673	125.298	29.9806	2.06	up	0.0134	0.0273	yes
K00806	297.843	627.533	187.663	86.856	272.099	23.3124	11.5033	0	0	0	0	103.073	150.733	243.487	143.927	96.7446	140.298	294.399	70.2528	2.07	up	0.0141	0.0273	yes
K00124	56.9518	346.548	287.724	186.841	286.812	200.595	39.5926	0	0	186.812	0	139.371	148.774	110.576	0	55.4969	127.881	232.975	80.1107	1.54	up	0.0141	0.0273	yes
K09007	109.888	393.939	342.726	117.165	327.522	193.523	42.9713	0	0	106.015	0	0	158.25	145.98	9.9565	26.7701	123.419	258.248	62.1332	2.06	up	0.0141	0.0273	yes
K01834	221.965	183.629	147.874	156.843	308.849	144.333	23.7398	0	0	65.8897	0	53.179	173.836	230.31	0	26.6208	108.567	203.832	65.2644	1.64	up	0.0141	0.0273	yes
K20866	85.7125	367.918	176.744	98.4187	149.757	90.5688	14.8967	0	56.0183	0	0	66.7397	149.27	96.3465	0	141.989	93.3987	175.71	55.9845	1.65	up	0.0141	0.0273	yes
K16171	78.3956	133.125	210.154	231.473	198.744	184.083	9.0834	20.2053	0	100.843	0	0	164.533	96.1329	18.9416	0	90.3571	170.378	53.9839	1.66	up	0.0141	0.0273	yes
K02988	51.0194	351.361	168.328	83.6894	209.743	71.88	53.2026	0	0	0	0	45.4011	47.843	114.698	36.9812	89.4888	82.7273	172.828	41.7723	2.05	up	0.0141	0.0273	yes
K01816	198.562	181.079	129.658	54.285	163.26	46.6249	46.013	0	0	38.3127	20.9499	0	13.3	243.487	71.9634	0	75.4684	145.369	43.6956	1.73	up	0.0141	0.0273	yes
K03621	330.016	412.738	264.093	164.407	235.541	232.476	0	32.487	0	77.5326	0	169.441	181.65	251.21	58.6953	175.383	161.604	281.359	107.17	1.39	up	0.0146	0.0273	yes
K12979	156.553	251.306	115.333	227.108	333.262	206.089	16.1126	0	0	81.0869	0	122.824	83.07	179.775	14.1846	146.546	120.828	216.712	77.2444	1.49	up	0.0146	0.0273	yes
K10561	191.894	337.927	171.469	92.3331	368.146	108.142	0	19.7831	0	138.231	16.1971	34.1525	137.102	219.623	0	89.7559	120.297	232.354	69.3624	1.74	up	0.0146	0.0273	yes
K03841	102.958	383.666	318.459	84.4433	232.796	36.2638	26.8409	0	0	59.5975	0	148.883	175.856	220.942	74.6287	50.1639	119.719	224.464	72.1069	1.64	up	0.0146	0.0273	yes
K06966	317.098	320.906	174.367	50.4388	229.119	108.303	33.4007	0	0	103.828	12.166	158.191	139.024	125.686	0	67.4176	114.997	218.386	68.0016	1.68	up	0.0146	0.0273	yes
K15634	158.727	288.255	253.661	91.1284	212.074	111.813	13.7933	0	0	107.193	50.2409	61.796	228.583	121.65	0	46.4016	109.082	200.769	67.4065	1.57	up	0.0146	0.0273	yes
K06162	101.769	204.82	230.84	96.4526	274.271	159.312	15.7221	0	0	61.0914	0	80.5002	139.363	147.905	49.1782	74.9282	102.26	181.631	66.1819	1.46	up	0.0146	0.0273	yes
K05847	81.3727	184.241	198.558	133.479	351.254	76.4294	37.7132	0	0	104.673	0	102.584	145.346	160.762	9.8304	31.7175	101.123	189.781	60.8232	1.64	up	0.0146	0.0273	yes
K20509	78.9977	320.464	256.565	90.7085	227.335	111.298	6.8648	30.5408	0	38.1067	6.2512	0	111.119	217.96	42.9459	0	96.1972	194.814	51.3716	1.92	up	0.0146	0.0273	yes
K10678	320.088	157.696	205.346	81.6753	95.0372	125.268	0	0	0	82.3485	67.5438	15.8245	76.2312	116.299	90.228	76.2449	94.3644	171.969	59.0898	1.54	up	0.0146	0.0273	yes
K21086	71.726	216.532	144.206	223.545	95.8325	101.053	24.9317	0	93.7545	0	0	47.8707	62.4562	161.249	25.9952	69.8936	83.6904	150.368	53.3822	1.49	up	0.0146	0.0273	yes
K04032	95.5902	213.425	170.831	41.8136	229.236	89.7832	33.2269	0	0	61.4807	0	56.7092	85.3705	130.242	23.0961	24.8395	78.4778	150.179	45.8862	1.71	up	0.0146	0.0273	yes
K02020	34.5615	130.421	131.846	34.0157	177.605	121.732	12.0135	13.3616	0	53.3494	0	30.7556	83.3395	14.1271	0	13.4714	53.1625	101.69	31.1046	1.71	up	0.0146	0.0273	yes
K10804	62.7931	130.326	116.535	41.2009	135.526	88.4677	5.4567	0	0	24.232	0	6.9848	54.6778	44.9168	68.273	36.7133	51.0064	97.2762	29.9747	1.7	up	0.0146	0.0273	yes
K09020	135.765	392.202	423.839	222.795	247.562	312.592	91.3897	35.0653	0	118.74	25.8018	66.5372	201.408	205.433	0	151.707	164.427	284.432	109.879	1.37	up	0.0148	0.0273	yes
K02863	218.84	409.467	304.602	83.7606	344.872	25.6933	57.0513	0	71.5128	56.3007	23.0894	154.171	381.116	149.086	0	71.0833	146.915	272.308	89.9184	1.6	up	0.0148	0.0273	yes
K07798	169.039	318.942	422.382	91.3399	261.619	70.0455	48.3884	0	103.978	76.7439	6.2947	0	189.152	227.606	86.4897	155.031	139.191	252.664	87.6118	1.53	up	0.0148	0.0273	yes
K01735	223.087	290.214	200.956	84.7441	255.829	132.338	32.6503	18.1571	0	199.366	0	193.297	204.48	95.9866	68.0859	82.3787	130.098	210.966	93.3399	1.18	up	0.0148	0.0273	yes
K03476	175.64	304.886	224.552	84.5126	293.641	65.9882	73.2625	36.215	61.2222	72.2987	0	187.559	185.098	105.297	0	100.41	123.161	216.647	80.6682	1.43	up	0.0148	0.0273	yes
K07091	187.35	298.258	214.894	76.8296	255.13	164.97	36.6313	0	0	207.859	29.6504	83.3595	175.686	114.869	50.9249	73.0254	123.09	206.493	85.1796	1.28	up	0.0148	0.0273	yes
K01487	224.085	290.677	265.694	73.5154	253.337	78.9271	58.4185	43.316	0	86.4749	0	149.557	180.115	114.494	81.2136	65.5081	122.833	221.462	78.0022	1.51	up	0.0148	0.0273	yes
K05939	134.093	319.428	315.31	87.9837	219.592	70.8453	44.9636	0	0	63.2209	25.6276	125.942	158.792	227.524	75.645	81.9793	121.934	215.281	79.5035	1.44	up	0.0148	0.0273	yes
K04042	168.799	318.49	270.725	86.1433	296.853	39.6362	26.0774	0	0	101.329	11.8731	91.7957	203.516	168.659	40.7845	109.658	120.896	228.202	72.1208	1.66	up	0.0148	0.0273	yes
K02257	217.177	393.379	146.292	123.498	196.422	20.3984	60.3921	0	0	100.571	18.3311	45.0944	182.321	201.215	104.947	124.156	120.887	215.353	77.9477	1.47	up	0.0148	0.0273	yes
K04783	260.723	216.757	188.169	117.611	281.359	137.747	11.3283	44.0983	0	226.38	10.3156	58.003	152.807	126.553	70.8689	0	118.92	212.924	76.191	1.48	up	0.0148	0.0273	yes
K00568	117.383	358.783	260.115	157.833	197.9	231.366	0	54.3225	46.1056	81.6707	0	18.267	47.1749	198.894	72.3009	27.4972	116.851	218.403	70.6908	1.63	up	0.0148	0.0273	yes
K03897	120.722	334.074	315.319	66.0085	301.912	56.6941	27.9751	31.1143	78.8991	0	6.3686	0	231.803	115.139	87.5048	70.5827	115.257	227.607	64.1891	1.83	up	0.0148	0.0273	yes
K08325	77.318	279.263	189.044	202.925	190.715	93.3699	23.0362	0	86.6263	153.448	34.9614	137.608	139.09	148.989	0	51.6636	113.004	187.853	78.9812	1.25	up	0.0148	0.0273	yes
K03072	240.845	284.685	233.712	69.7181	192.201	89.8203	29.5472	21.9086	0	87.4754	0	88.2508	115.772	110.028	61.615	99.3991	107.811	204.232	63.9833	1.67	up	0.0148	0.0273	yes
K13938	142.262	150.986	209.013	128.347	197.385	200.429	24.7248	0	46.4882	137.248	0	39.5612	128.64	109.03	64.4486	103.97	105.158	165.598	77.6855	1.09	up	0.0148	0.0273	yes
K00334	108.69	259.069	145.591	161.464	213.413	77.1816	56.8224	0	0	190.603	34.6798	24.7643	184.057	67.5348	39.7088	10.506	98.3803	177.645	62.3507	1.51	up	0.0148	0.0273	yes
K01874	88.4938	220.639	209.851	107.833	246.866	35.6219	21.9716	0	0	107.328	24.0089	73.124	120.243	134.353	64.1444	101.016	97.2184	174.737	61.9828	1.5	up	0.0148	0.0273	yes
K01835	109.687	260.175	193.87	77.1105	202.918	11.0382	0	42.4053	20.482	60.4692	19.8392	122.01	142.742	185.744	0	45.8078	93.3936	168.752	59.1398	1.51	up	0.0148	0.0273	yes
K01051	110.145	245.606	107.368	98.5501	259.337	56.4292	20.8832	0	52.3536	77.2819	0	155.934	147.553	57.3004	14.516	70.2529	92.0944	164.201	59.3186	1.47	up	0.0148	0.0273	yes
K13051	68.2425	224.042	194.194	89.553	286.159	38.4581	9.4884	0	35.6805	115.874	0	36.4366	109.704	22.3154	118.717	63.8391	88.2939	172.438	50.0466	1.78	up	0.0148	0.0273	yes
K13953	114.453	187.156	146.85	75.0969	219.577	107.5	35.3631	39.3314	0	78.5202	16.1009	79.2162	112.438	124.754	0	49.5685	86.6204	148.627	58.4357	1.35	up	0.0148	0.0273	yes
K01775	95.2361	336.921	166.925	62.4881	156.608	16.772	8.276	0	62.2426	73.5036	30.1445	68.8584	133.96	102.186	0	55.6819	85.6128	163.636	50.1477	1.71	up	0.0148	0.0273	yes
K13874	87.7603	204.223	171.919	57.5829	276.603	41.2145	10.1684	22.6189	0	79.0227	0	45.5561	70.5399	179.361	74.2148	34.2073	84.6869	159.618	50.6276	1.66	up	0.0148	0.0273	yes
K08324	129.587	209.575	183.234	85.027	114.158	39.1226	0	57.2557	0	142.88	35.1578	70.0138	119.039	98.3707	26.8373	36.079	84.1461	144.316	56.796	1.35	up	0.0148	0.0273	yes
K05713	81.631	182.258	140.273	107.122	173.388	76.672	0	84.1568	106.702	63.0031	17.2254	48.4279	142.162	83.4169	0	10.6061	82.3153	136.935	57.4884	1.25	up	0.0148	0.0273	yes
K03750	145.628	253.182	160.872	40.9509	171.053	29.3103	36.1571	0	0	32.1132	39.5098	50.911	147.71	63.7775	60.3188	64.8721	81.0228	154.337	47.6981	1.69	up	0.0148	0.0273	yes
K00121	509.845	435.393	543.07	860.182	482.365	611.735	1082.08	907.086	629.115	893.708	1055.21	844.65	889.154	791.881	689.244	815.747	752.529	566.171	837.237	-0.56	down	0.0149	0.0273	no
K01883	345.798	1086.25	1080.96	377.025	1173.57	242.02	149.994	81.2878	165.711	478.49	136.368	90.8023	593.171	396.16	242.308	160.43	425.022	812.721	248.795	1.71	up	0.0149	0.0273	yes
K02034	208.252	936.496	970.582	465.096	928.848	231.467	65.2248	44.6291	74.4467	382.59	80.7885	175.51	482.032	414.71	108.595	292.692	366.373	701.855	213.88	1.71	up	0.0149	0.0273	yes
K01998	304.11	980.673	506.823	316.136	674.441	119.147	57.3221	50.0496	52.2316	306.008	28.24	199.716	405.354	541.859	151.013	118.579	300.731	556.437	184.502	1.59	up	0.0149	0.0273	yes
K00688	376.669	699.542	661.93	261.76	644.692	171.373	118.348	73.6407	20.595	307.254	33.8817	333.28	392.799	416.48	146.625	151.149	300.626	528.918	196.857	1.43	up	0.0149	0.0273	yes
K19611	394.847	697.497	595.123	285.385	565.046	120.88	115.476	44.5271	29.9163	292.076	21.7915	346.853	397.199	505.508	107.782	240.821	297.546	507.579	202.075	1.33	up	0.0149	0.0273	yes
K03183	589.27	970.211	578.819	155.352	531.948	142.828	70.4768	0	154.742	219.816	42.2258	302.085	279.31	364.503	171.14	184.059	297.299	565.12	175.562	1.69	up	0.0149	0.0273	yes
K03475	277.907	803.348	460.21	221.261	620.011	122.097	85.8076	44.308	0	179.411	59.5142	297.74	434.579	389.962	90.1083	155.983	265.14	476.547	169.046	1.5	up	0.0149	0.0273	yes
K00382	208.817	709.879	565	237.947	462.701	179.219	69.522	84.7331	23.5371	210.107	11.6438	137.235	270.504	346.914	85.1193	222.596	239.092	436.869	149.194	1.55	up	0.0149	0.0273	yes
K01868	438.576	511.285	595.446	154.162	369.921	217.634	31.7409	81.6839	69.6962	165.135	41.5614	172.002	357.657	290.836	84.0676	192.58	235.874	413.878	154.963	1.42	up	0.0149	0.0273	yes
K00380	248.244	528.877	367.164	224.413	478.731	212.626	54.0128	47.6385	49.0314	360.465	0	132.311	290.572	303.318	17.1521	129.128	215.23	369.486	145.114	1.35	up	0.0149	0.0273	yes
K11444	359.376	509.55	397.402	77.9428	317.841	219.263	58.3648	72.8599	0	183.366	51.2448	224.129	200.365	304.649	111.355	65.4479	197.072	332.422	135.549	1.29	up	0.0149	0.0273	yes
K07687	221.434	472.212	303.551	123.61	442.519	99.5572	63.0475	35.5036	0	233.612	64.1125	255.222	201.631	194.938	95.5982	82.1847	180.546	312.665	120.492	1.38	up	0.0149	0.0273	yes
K00116	194.993	472.354	373.784	133.494	317.623	88.068	51.7256	12.1603	61.4109	162.788	29.6155	146.329	299.863	160.059	45.1651	134.396	167.739	298.45	108.326	1.46	up	0.0149	0.0273	yes
K03575	192.27	534.725	427.494	77.0614	386.97	165.468	33.7603	37.5487	121.779	56.2209	7.6856	127.883	247.353	128.215	26.4002	42.5896	163.339	323.704	90.4458	1.84	up	0.0149	0.0273	yes
K00164	220.309	351.775	291.097	123.594	376.088	68.4602	27.9936	56.3575	55.6704	53.4157	20.2212	226.714	230.142	156.838	55.0078	149.559	153.953	272.572	100.034	1.45	up	0.0149	0.0273	yes
K02111	233.458	402.733	316.352	76.5904	308.494	23.4938	78.2512	25.7873	54.4925	180.184	21.1129	170.652	221.158	163.588	36.2617	142.996	153.475	267.525	101.634	1.4	up	0.0149	0.0273	yes
K01873	199.712	361.219	252.661	109.557	329.42	192	31.2956	20.8845	23.5371	143.084	28.7571	112.168	240.129	168.785	72.0837	109.428	149.67	250.514	103.832	1.27	up	0.0149	0.0273	yes
K00230	71.4271	372.86	220.931	234.33	244.701	201.264	16.5519	36.8186	62.2426	91.8796	120.578	169.498	216.888	204.371	34.5158	27.841	145.419	228.85	107.495	1.09	up	0.0149	0.0273	yes
K01270	138.525	519.472	278.507	90.8917	306.098	48.7913	48.151	40.1657	22.6337	187.1	32.8849	100.158	102.065	258.34	62.756	74.2425	144.424	266.699	88.8444	1.59	up	0.0149	0.0273	yes
K03076	212.351	260.431	236.854	164.665	226.183	108.791	110.719	0	25.2335	245.84	24.4415	167.493	170.683	122.307	83.9573	135.442	143.462	220.097	108.628	1.02	up	0.0149	0.0273	yes
K02948	98.8991	311.004	319.5	173.044	243.947	185.782	68.7541	0	129.273	50.8871	20.8693	73.3403	132.488	242.551	71.6866	64.2483	136.642	229.279	94.5345	1.28	up	0.0149	0.0273	yes
K02112	185.927	299.94	346.971	79.2961	313.387	26.1949	51.7023	28.752	48.6059	121.975	11.7701	157.18	194.278	178.595	40.4306	86.9652	135.748	245.104	86.0409	1.51	up	0.0149	0.0273	yes
K04077	241.994	301.94	310.671	61.4637	343.383	21.9961	21.7074	12.0717	0	72.2987	9.8835	159.772	202.875	146.777	79.2166	121.709	131.735	251.89	77.1189	1.71	up	0.0149	0.0273	yes
K03043	210.612	292.617	268.473	87.9393	283.364	112.396	35.4948	7.4021	25.0268	147.774	16.1609	170.381	169.285	134.349	11.5652	109.457	130.143	228.601	85.3901	1.42	up	0.0149	0.0273	yes
K13979	85.7125	406.616	285.316	160.684	246.658	69.0048	34.0496	47.3382	32.0105	189.009	0	43.5851	226.366	115.115	35.5019	85.9092	128.93	236.997	79.8082	1.57	up	0.0149	0.0273	yes
K03732	101.555	329.576	190.566	179.912	212.924	128.771	63.5405	15.7046	26.549	125.409	0	176.225	163.256	124.532	29.4447	170.213	127.386	202.907	93.0586	1.12	up	0.0149	0.0273	yes
K00990	120.654	411.591	233.868	79.1656	261.896	67.9946	40.2614	44.7794	63.0837	74.4969	0	66.5679	130.599	256.451	83.9573	63.9589	124.958	221.435	81.1045	1.45	up	0.0149	0.0273	yes
K12975	93.1658	322.273	299.377	81.5062	338.325	21.8765	37.7815	24.0121	20.2965	47.9372	0	214.175	226.734	126.939	78.786	39.3405	123.283	226.929	76.1708	1.57	up	0.0149	0.0273	yes
K07646	298.265	188.905	311.392	33.8791	335.532	182.416	2.2435	9.9809	0	135.102	28.601	57.6092	173.503	110.884	4.6783	85.8404	122.427	233.595	71.8962	1.7	up	0.0149	0.0273	yes
K05365	130.936	466.543	292.843	122.259	227.735	42.5705	38.5109	0	26.3306	62.1887	19.1281	154.609	153.817	133.8	25.5522	29.444	120.392	248.063	62.3593	1.99	up	0.0149	0.0273	yes
K01825	176.122	280.245	278.433	96.3001	209.973	74.4401	16.3252	18.1571	15.3475	126.869	22.2987	146.279	182.459	177.575	42.5537	54.9191	119.894	208.214	79.7476	1.38	up	0.0149	0.0273	yes
K01706	66.616	273.812	238.074	171.756	289.9	94.6574	7.7185	103.898	0	56.3595	42.1711	86.8311	149.805	219.467	56.7476	54.2063	119.501	208.032	79.2601	1.39	up	0.0149	0.0273	yes
K01804	85.5414	322.799	264.588	95.4159	337.599	72.3104	26.7606	13.2282	67.0878	52.817	32.4911	144.631	169.599	118.882	49.6035	36.6767	118.127	221.189	71.2807	1.63	up	0.0149	0.0273	yes
K01595	198.768	377.779	251.921	44.5334	257.102	13.6605	26.9624	0	25.3477	127.218	12.2761	90.5968	176.651	126.824	70.281	62.3587	116.392	226.02	66.5615	1.76	up	0.0149	0.0273	yes
K14682	86.8708	265.895	214.959	145.665	202.374	27.1978	20.1307	52.2426	88.3172	126.645	36.6623	163.199	124.133	142.034	55.9715	86.5327	114.927	183.153	83.9151	1.13	up	0.0149	0.0273	yes
K01682	150.902	283.773	221.968	125.416	163.363	99.2146	20.9813	7.7786	39.4495	124.231	6.3686	69.3806	198.111	178.876	21.8762	74.504	111.637	189.085	76.4338	1.31	up	0.0149	0.0273	yes
K02337	169.801	480.57	181.921	70.2385	163.892	20.8025	23.0957	11.4166	9.65	119.657	4.6736	67.3391	147.362	208.219	58.8641	40.2866	111.112	213.285	64.6696	1.72	up	0.0149	0.0273	yes
K06163	151.436	262.87	302.901	79.4901	230.347	85.3416	52.6386	23.4182	118.767	81.815	38.3464	87.5937	97.3767	92.8492	21.9535	35.4161	110.16	205.409	66.8651	1.62	up	0.0149	0.0273	yes
K04043	167.669	239.167	264.149	70.4091	223.332	56.6941	18.65	15.5571	17.5331	139.76	8.4914	119.365	177.895	95.949	9.7228	101.953	107.894	192.945	69.2337	1.48	up	0.0149	0.0273	yes
K17213	125.229	175.899	272.577	100.427	228.811	78.4145	38.6928	0	36.3755	96.6525	17.6169	123.821	152.849	187.688	20.1716	70.5063	107.858	180.589	74.799	1.27	up	0.0149	0.0273	yes
K10109	157.195	313.766	249.08	75.999	197.272	23.3124	23.0065	12.7941	21.6287	108.553	20.9499	77.3046	159.6	145.416	53.9726	77.3957	107.328	198.662	65.8121	1.59	up	0.0149	0.0273	yes
K11075	94.3377	200.881	252.889	168.01	155.131	170.885	32.7915	41.6814	35.2317	124.817	0	131.92	126.378	60.5953	39.0745	31.5181	104.134	174.25	72.263	1.27	up	0.0149	0.0273	yes
K16047	155.276	337.898	189.979	40.7531	263.851	145.844	7.1965	8.004	54.124	39.9476	26.2126	46.0591	88.7523	181.946	15.0069	32.2794	102.071	197.552	58.6701	1.75	up	0.0149	0.0273	yes
K08484	143.045	295.807	207.657	52.5601	272.862	32.2452	13.9222	53.0895	29.9163	26.4966	14.4887	61.1006	130.307	145.005	45.6217	93.6705	101.112	194.386	58.7148	1.73	up	0.0149	0.0273	yes
K11935	73.5279	319.084	214.433	86.1508	287.163	81.3935	12.779	0	13.73	48.6421	19.9486	77.1152	97.0932	137.393	38.0689	55.2725	97.6122	196.072	52.8578	1.89	up	0.0149	0.0273	yes
K05396	91.1835	243.321	158.479	153.846	160.654	183.523	0	20.1439	68.1074	70.3758	32.9849	57.9589	115.172	42.5959	66.0941	91.3928	97.2396	161.497	68.0318	1.25	up	0.0149	0.0273	yes
K01818	50.6746	275.911	134.35	194.748	232.135	20.3984	35.2287	33.5845	18.9251	100.571	0	115.957	139.65	88.7714	20.9893	81.8298	96.4827	177.564	59.6277	1.57	up	0.0149	0.0273	yes
K04022	54.1114	285.873	205.309	177.523	177.964	30.4945	7.5236	0	28.2921	200.464	27.4041	48.1527	107.284	66.3544	15.689	67.4932	93.7458	180.156	54.4684	1.73	up	0.0149	0.0273	yes
K00151	157.753	267.884	180.72	57.5044	147.721	61.7374	21.3245	6.7764	11.4557	94.6979	38.8365	77.9897	154.976	121.799	25.4104	54.6571	92.5777	162.316	60.8782	1.41	up	0.0149	0.0273	yes
K11175	60.0789	158.7	177.57	144.54	230.522	56.4292	41.7665	30.9689	0	30.9127	50.7104	98.0155	193.161	8.1858	29.032	117.088	89.23	154.282	59.6609	1.37	up	0.0149	0.0273	yes
K00863	45.8356	8.6483	61.4353	60.1489	18.8432	64.5767	302.714	88.6009	119.825	35.3761	174.097	91.7734	98.2445	37.4707	116.283	98.2622	88.8834	38.9823	111.566	-1.52	down	0.0149	0.0273	yes
K01470	102.039	222.781	132.258	76.516	281.655	20.5371	0	45.084	38.1077	123.756	18.4558	51.887	46.8667	131.084	21.1321	102.273	88.402	163.05	54.4712	1.58	up	0.0149	0.0273	yes
K03583	76.1212	254.217	185.221	87.4056	168.987	10.7245	14.5527	41.2002	49.7499	94.0011	14.4565	72.8192	140.725	138.46	16.5529	45.9895	88.1989	154.39	58.112	1.41	up	0.0149	0.0273	yes
K00800	130.171	190.817	167.246	39.42	222.289	28.2146	20.8832	30.9689	78.5304	61.8255	12.6776	106.926	91.2148	126.879	58.0639	35.1264	87.5784	149.989	59.2101	1.34	up	0.0149	0.0273	yes
K13892	82.9476	202.153	159.64	81.6376	227.335	58.4315	28.8324	5.3446	0	74.6892	8.7516	83.0401	120.379	113.016	50.1036	59.2743	84.7235	150.743	54.7148	1.46	up	0.0149	0.0273	yes
K01586	193.413	270.818	180.523	26.717	142.287	14.3419	0	15.7419	26.612	47.1401	6.4442	81.5279	109.096	133.15	59.0294	27.7748	83.4134	162.751	47.3507	1.78	up	0.0149	0.0273	yes
K13893	149.499	264.612	161.477	28.0262	166.819	20.0595	9.8982	11.0089	0	10.9889	27.0399	63.3504	133.516	165.864	41.2813	24.9736	79.9009	154.087	46.18	1.74	up	0.0149	0.0273	yes
K00138	270.493	196.172	196.964	22.1851	135.526	47.6364	14.691	0	22.098	26.096	10.7022	60.1767	106.444	86.3785	12.2541	52.7166	78.7834	164.268	39.9267	2.04	up	0.0149	0.0273	yes
K07675	77.9205	200.315	146.618	83.0807	184.193	27.4451	13.5425	7.5311	0	97.7264	12.3319	47.6712	140.919	99.5316	28.2402	56.9474	76.5008	138.425	48.3534	1.52	up	0.0149	0.0273	yes
K01928	101.599	156.843	89.515	66.6629	79.7386	26.0255	16.0525	14.2831	24.1458	99.8002	17.541	28.7671	94.0363	56.63	60.2538	25.2009	59.8184	98.8716	42.0669	1.23	up	0.0149	0.0273	yes
K02439	490.25	735.203	507.359	51.1266	402.199	138.75	0	0	0	174.989	24.6637	167.09	348.674	440.151	0	240.234	232.543	437.228	139.505	1.65	up	0.0193	0.0326	yes
K01914	129.475	532.56	165.531	127.43	239.525	36.4829	36.0042	0	0	0	0	80.6522	187.325	344	37.5398	50.467	122.937	238.904	70.2247	1.77	up	0.0193	0.0326	yes
K12963	101.235	171.91	424.465	154.99	221.964	190.171	46.9188	0	0	0	0	90.0873	72.3296	206.9	48.92	105.226	114.695	214.913	69.1411	1.64	up	0.0193	0.0326	yes
K01082	241.93	234.758	185.297	215.433	106.563	146.079	24.027	0	90.3522	0	0	115.334	240.758	127.144	0	94.3	113.873	196.796	76.1812	1.37	up	0.0193	0.0326	yes
K00919	86.5783	326.712	227.625	142.018	195.76	182.967	30.0944	0	0	33.4107	0	154.089	144.979	106.167	0	84.3665	107.173	195.739	66.9158	1.55	up	0.0193	0.0326	yes
K01085	101.555	199.279	205.225	193.239	154.474	114.463	0	0	0	94.0568	0	81.3347	209.512	149.439	29.4447	71.2517	100.205	170.754	68.1365	1.33	up	0.0193	0.0326	yes
K09812	38.4361	242.946	206.07	151.316	229.119	54.1517	46.761	0	0	103.828	0	51.3053	149.322	180.674	0	14.9817	91.8069	173.577	54.6385	1.67	up	0.0193	0.0326	yes
K01808	40.2406	246.759	199.149	132.017	132.345	56.6941	41.9626	0	0	93.1736	0	89.5234	70.08	41.121	0	54.8977	74.8727	150.102	40.6775	1.88	up	0.0193	0.0326	yes
K02453	399.5	466.182	467.872	187.573	278.301	316.646	0	0	0	150.571	59.3723	162.922	278.918	414.95	133.132	126.582	215.158	359.885	149.372	1.27	up	0.0198	0.0326	yes
K00558	359.524	535.343	381.176	250.44	270.507	396.956	8.4882	0	0	203.835	37.2186	82.9064	361.552	214.982	104.567	0	200.469	359.398	128.228	1.49	up	0.0198	0.0326	yes
K09903	265.638	541.302	167.98	267.253	225.691	99.8003	12.3113	0	0	109.344	0	94.5544	175.556	282.308	231.056	96.638	160.589	293.573	100.143	1.55	up	0.0198	0.0326	yes
K15772	196.173	316.042	161.808	89.1115	186.11	170.082	52.4532	0	0	128.114	0	114.142	165.766	129.531	43.7524	88.2284	115.082	189.849	81.0972	1.23	up	0.0198	0.0326	yes
K00836	265.356	193.057	206.036	54.3546	261.714	174.802	7.2314	0	0	82.7658	0	150.298	136.058	147.038	77.4576	60.6711	113.552	196.103	76.0293	1.37	up	0.0198	0.0326	yes
K06187	84.8639	288.218	201.244	180.968	156.996	119.563	29.4985	0	55.4637	196.495	0	56.639	142.108	173.441	0	49.6175	108.445	182.458	74.8023	1.29	up	0.0198	0.0326	yes
K01856	187.772	275.095	154.879	65.226	222.501	155.617	7.6787	0	0	153.448	0	108.12	103.578	63.2077	88.0686	73.1901	103.649	181.095	68.4462	1.4	up	0.0198	0.0326	yes
K16026	136.412	255.238	220.345	74.5879	154.22	192.188	7.9028	26.3687	89.1539	131.605	0	0	134.011	78.9916	16.4797	0	94.844	168.161	61.5183	1.45	up	0.0198	0.0326	yes
K10036	86.0568	152.63	195.2	135.516	198.119	48.4973	23.9305	0	67.492	79.7027	0	168.476	175.232	98.4923	0	60.378	93.1077	153.504	65.6547	1.23	up	0.0198	0.0326	yes
K07160	172.808	189.111	146.099	68.0314	163.397	194.772	24.027	0	45.1761	26.6747	0	61.5112	134.269	120.08	0	20.2071	85.3852	147.889	56.9743	1.38	up	0.0198	0.0326	yes
K00254	190.755	131.969	146.85	50.0646	167.297	35.8333	44.2039	0	0	176.671	32.2019	33.9498	91.9949	109.16	0	118.964	83.1196	137.387	58.4526	1.23	up	0.0198	0.0326	yes
K11960	65.3048	207.929	196.944	42.849	157.727	69.0048	22.6998	0	0	56.7028	0	36.3209	100.607	116.784	35.5019	38.1819	71.6598	134.151	43.2548	1.63	up	0.0198	0.0326	yes
K11963	36.7865	225.578	91.0272	96.5481	211.724	103.655	0	28.4435	0	85.1759	0	32.7356	49.2804	90.2192	53.3291	28.6774	70.8238	132.333	42.8651	1.63	up	0.0198	0.0326	yes
K02012	304.738	624.582	357.195	279.102	433.38	309.872	106.628	0	0	189.889	59.508	106.963	402.406	319.482	163.508	18.4072	229.729	399.799	152.424	1.39	up	0.0201	0.0326	yes
K01485	174.923	520.315	366.561	191.045	514.601	751.449	13.5118	0	0	120.006	52.1732	125.394	122.374	244.216	56.3523	64.394	207.332	353.489	140.897	1.33	up	0.0201	0.0326	yes
K02575	94.9881	410.644	372.647	266.881	486.169	260.317	49.1853	0	36.2983	240.912	0	128.278	354.363	178.881	60.8408	156.448	193.553	326.266	133.23	1.29	up	0.0201	0.0326	yes
K00627	279.436	677.351	327.06	210.809	302.679	166.232	41.2918	0	43.7643	58.7627	0	109.078	319.55	346.245	123.674	58.8836	191.551	359.467	115.225	1.64	up	0.0201	0.0326	yes
K02864	154.902	287.398	383.301	186.335	254.724	72.746	0	39.9238	0	159.405	32.6868	172.305	262.849	189.949	37.4268	80.504	144.654	253.332	95.2542	1.41	up	0.0201	0.0326	yes
K00287	374.992	262.799	220.931	70.2991	209.219	150.948	93.1045	0	70.0229	186.056	0	119.178	136.353	65.6908	77.6605	104.404	133.853	227.648	91.2197	1.32	up	0.0201	0.0326	yes
K11927	167.698	304.694	158.265	90.5301	354.74	119.383	23.44	0	48.1317	83.5476	0	88.6309	190.302	182.611	29.585	86.8084	120.523	215.185	77.4945	1.47	up	0.0201	0.0326	yes
K07236	321.422	283.014	235.659	46.8661	249.595	201.264	0	55.2279	0	55.1277	45.2168	95.3424	124.392	102.186	51.7737	27.841	118.433	227.311	68.9428	1.72	up	0.0201	0.0326	yes
K03337	142.854	290.501	170.198	83.3174	261.014	134.176	55.173	0	0	134.757	20.0964	77.6864	208.383	155.712	46.021	61.8688	115.11	189.577	81.2612	1.22	up	0.0201	0.0326	yes
K01521	33.3512	380.708	206.316	404.835	239.94	140.963	81.1494	0	43.594	102.962	0	22.2589	71.4853	47.7132	48.349	12.9997	114.789	253.03	51.9523	2.28	up	0.0201	0.0326	yes
K07250	290.381	311.731	138.34	105.12	177.008	28.2146	6.9611	0	0	108.195	6.3388	106.926	158.285	192.366	65.3219	23.4176	107.413	204.516	63.275	1.69	up	0.0201	0.0326	yes
K23228	116.704	326.625	228.618	119.115	146.598	36.5381	4.5073	0	0	130.105	41.044	86.5438	138.969	198.762	37.5966	85.9237	106.103	187.532	69.0899	1.44	up	0.0201	0.0326	yes
K00611	115.136	258.273	163.555	109.121	194.592	108.142	35.5743	19.7831	0	138.231	0	119.534	161.095	109.811	74.1832	39.8915	102.933	168.135	73.295	1.2	up	0.0201	0.0326	yes
K14187	160.424	205.396	243.378	45.1117	197.854	64.5767	47.797	35.4403	89.869	141.504	0	142.759	104.385	131.148	0	35.7317	102.836	170.433	72.11	1.24	up	0.0201	0.0326	yes
K11753	130.306	286.839	197.046	75.999	178.565	40.7968	40.2614	0	37.8502	44.6982	0	141.725	131.892	189.379	73.4626	67.7212	102.284	173.751	69.7987	1.32	up	0.0201	0.0326	yes
K05964	42.0159	221.972	220.931	96.4889	345.459	59.1953	14.6046	0	0	129.712	26.5981	37.3892	219.515	85.8704	30.4551	90.0737	101.267	185.373	63.0376	1.56	up	0.0201	0.0326	yes
K03654	126.669	310.698	197.35	64.6428	159.116	59.4869	24.4609	0	18.3968	114.057	0	90.8023	169.69	117.934	102.017	38.4013	99.6076	171.695	66.8406	1.36	up	0.0201	0.0326	yes
K15633	83.216	246.509	193.904	114.663	222.369	93.7929	28.9257	19.3029	10.8773	115.608	0	81.4576	160.53	173.475	0	42.1669	99.1747	172.132	66.0123	1.38	up	0.0201	0.0326	yes
K03149	166.756	267.44	213.194	43.766	205.663	140.963	11.5928	0	0	77.2217	21.1129	29.6786	80.421	204.485	60.4362	51.9987	98.4205	179.364	61.6282	1.54	up	0.0201	0.0326	yes
K00007	93.983	265.991	215.117	61.6659	320.686	26.4821	13.0673	14.5337	0	108.805	23.7983	41.8168	168.71	99.8808	0	91.5821	96.6324	191.488	53.516	1.84	up	0.0201	0.0326	yes
K15585	136.052	254.135	266.519	53.5612	178.981	191.68	18.9165	0	0	52.5026	8.6127	96.8558	94.7748	144.589	19.7233	21.2122	96.1322	177.85	58.9879	1.59	up	0.0201	0.0326	yes
K02768	112.043	58.1355	271.47	220.546	195.76	39.4635	77.8913	0	146.453	0	35.4642	124.631	105.067	80.1457	20.3034	43.6721	95.6904	171.591	61.1901	1.49	up	0.0201	0.0326	yes
K10558	234.37	262.167	177.78	16.4763	220.23	58.9641	5.819	0	0	90.4439	10.5977	48.4161	159.228	106.063	24.2689	29.3635	90.2618	182.205	48.4695	1.91	up	0.0201	0.0326	yes
K07673	144.541	264.537	193.733	37.9354	166.38	20.364	10.0484	78.2317	0	55.7785	0	144.702	112.306	62.0352	20.9539	90.1427	87.6055	161.425	54.0511	1.58	up	0.0201	0.0326	yes
K18699	44.7975	171.865	212.463	88.18	196.442	168.304	15.5715	0	39.0372	69.1498	0	33.2203	88.0179	122.073	21.6475	58.2041	83.0609	142.75	55.9297	1.35	up	0.0201	0.0326	yes
K03702	82.6604	224.348	173.073	66.7528	250.945	35.8333	35.3631	0	0	9.815	32.2019	90.5328	112.438	90.9665	55.3072	66.9174	82.9472	159.556	48.125	1.73	up	0.0201	0.0326	yes
K00113	119.954	222.214	175.395	35.7756	170.356	30.7273	53.0672	33.7269	0	42.0822	27.6133	48.5203	137.321	98.0626	0	93.5116	80.5204	144.739	51.3302	1.5	up	0.0201	0.0326	yes
K00010	216.379	818.772	643.329	274.593	741.227	107.289	61.6769	68.6269	132.588	479.954	96.4162	259.78	438.408	363.148	91.6891	188.038	311.37	538.86	207.965	1.37	up	0.0202	0.0326	yes
K18697	529.047	522.993	643.332	214.488	715.48	610.738	126.482	31.2611	0	209.754	25.5944	37.2068	352	299.725	238.45	218.397	298.434	525.068	195.419	1.43	up	0.0202	0.0326	yes
K07665	538.752	480.953	649.304	135.944	812.718	132.309	51.4855	28.4435	197.422	317.565	23.9031	98.2067	506.85	222.004	136.142	174.907	281.682	523.534	171.749	1.61	up	0.0202	0.0326	yes
K00832	352.305	822.103	702.208	121.324	620.557	245.225	35.8793	80.6414	0	70.0496	70.7491	225.37	373.149	372.536	70.2457	136.317	268.666	523.699	152.742	1.78	up	0.0202	0.0326	yes
K00001	205.882	594.762	651.224	188.914	538.173	507.552	58.5954	76.1264	116.014	51.8172	32.1066	109.532	371.707	377.458	69.2054	190.435	258.719	435.791	178.232	1.29	up	0.0202	0.0326	yes
K02784	624.376	485.886	412.469	127.423	471.492	273.606	188.756	48.7305	253.845	233.03	39.8972	140.209	251.029	331.45	114.207	38.8478	252.203	424.329	173.964	1.29	up	0.0202	0.0326	yes
K01686	380.502	664.664	392.165	101.297	503.207	159.286	82.7942	35.3622	63.1193	176.49	28.952	282.046	331.341	275.476	108.202	136.412	232.582	408.367	152.68	1.42	up	0.0202	0.0326	yes
K05275	323.466	459.531	463.857	100.189	448.932	166.065	85.5839	40.6059	140.923	146.553	0	172.06	292.307	186.636	34.7734	172.296	202.111	359.195	130.709	1.46	up	0.0202	0.0326	yes
K01042	194.058	665.8	532.498	164.599	363.582	77.7907	20.8572	49.8493	0	277.37	14.547	196.825	349.492	186.04	33.3128	71.9065	199.908	384.108	116.181	1.73	up	0.0202	0.0326	yes
K02054	228.056	441.968	471.394	134.301	433.163	160.301	32.1512	23.8394	0	246.175	19.518	127.492	303.247	287.704	82.4726	68.3844	191.26	341.776	122.844	1.48	up	0.0202	0.0326	yes
K00060	263.152	357.019	229.975	82.2212	226.67	105.928	17.4231	0	65.5185	241.788	31.7311	55.7558	191.372	179.273	108.997	78.15	139.686	231.807	97.8125	1.24	up	0.0202	0.0326	yes
K02299	189.072	221.972	346.558	68.9207	276.368	29.5976	58.4185	0	54.9199	162.14	13.2991	158.904	168.858	60.1093	243.641	180.147	139.558	220.578	102.73	1.1	up	0.0202	0.0326	yes
K07404	267.156	312.943	220.357	65.7342	324.911	47.0487	61.9084	51.6416	0	163.235	28.1871	89.1513	295.26	100.1	48.4117	95.4547	135.719	238.22	89.1272	1.42	up	0.0202	0.0326	yes
K12340	148.081	299.12	330.498	85.7306	236.345	49.0888	42.389	53.8809	45.5434	107.566	33.0855	162.78	214.71	138.859	101.022	81.4857	133.137	219.955	93.6736	1.23	up	0.0202	0.0326	yes
K01892	204.294	284.633	264.607	87.4445	229.976	144.528	85.0326	55.5903	26.3616	102.859	0	258.266	89.7415	75.0837	73.7247	114.494	131.04	214.191	93.2438	1.2	up	0.0202	0.0326	yes
K00123	149.065	320.431	296.404	69.8624	247.315	15.001	55.5157	41.1636	27.8352	94.5047	26.9616	168.182	221.088	202.377	46.3069	66.4033	128.026	216.615	87.7581	1.3	up	0.0202	0.0326	yes
K10011	181.265	312.696	186.89	93.4489	255.494	54.7243	63.0073	30.0333	16.924	89.9365	32.7856	132.5	187.325	195.815	84.4646	78.2238	124.721	205.959	87.7945	1.23	up	0.0202	0.0326	yes
K00849	156.247	263.22	285.369	109.842	275.288	31.4475	7.7587	86.2936	14.5881	275.639	0	84.4177	131.568	127.732	32.3585	113.104	124.68	217.993	82.2643	1.41	up	0.0202	0.0326	yes
K02335	110.478	323.966	280.019	144.978	266.831	19.4562	60.8029	7.1185	12.034	145.665	17.4845	122.89	156.633	158.053	33.3665	82.536	121.394	225.254	74.1855	1.6	up	0.0202	0.0326	yes
K19354	259.735	323.445	230.303	42.6055	240.251	109.78	81.2548	40.1657	16.9753	120.279	16.4425	46.2266	139.18	127.4	18.8268	86.0539	118.683	219.268	72.9623	1.59	up	0.0202	0.0326	yes
K00821	221.126	331.789	149.82	69.09	324.664	59.3407	36.6013	16.2834	0	81.2694	53.3269	84.3323	189.021	154.946	15.265	106.712	118.349	219.298	72.4635	1.6	up	0.0202	0.0326	yes
K05816	168.064	280.862	346.558	55.1365	222.081	101.478	33.382	18.564	15.6914	46.3258	0	58.7544	209.062	215.903	43.5073	74.8664	118.14	214.54	74.3212	1.53	up	0.0202	0.0326	yes
K07648	197.798	322.408	248.122	43.261	243.947	77.4092	34.377	38.2347	28.7274	131.458	6.9564	151.57	147.209	105.555	47.7911	57.8235	117.665	211.107	75.192	1.49	up	0.0202	0.0326	yes
K01776	147.78	390.364	223.47	53.869	290.265	138.803	34.2453	25.3921	85.8519	76.0383	20.7893	109.589	74.7891	127.522	0	57.602	116.023	221.15	68.2384	1.7	up	0.0202	0.0326	yes
K21636	174.31	289.195	259.043	94.6523	170.501	33.8733	33.4288	13.9425	15.7134	78.8644	7.6101	117.674	219.018	213.749	26.141	70.2857	113.625	197.54	75.4817	1.39	up	0.0202	0.0326	yes
K04103	177.283	242.874	203.447	101.15	199.633	86.8765	21.4341	23.8394	0	113.032	19.518	126.894	132.171	220.545	11.1742	75.1105	109.686	184.877	75.5086	1.29	up	0.0202	0.0326	yes
K00892	226.596	211.912	221.439	51.7143	263.264	55.5211	34.2453	106.647	0	98.8497	12.4736	61.3698	118.783	136.919	21.4236	126.724	109.243	194.985	70.2687	1.47	up	0.0202	0.0326	yes
K00647	105.298	280.133	184.561	89.817	160.168	89.0111	51.2418	0	82.5823	89.3963	93.3221	131.184	172.094	103.298	30.5299	73.8777	108.532	163.995	83.3215	0.98	up	0.0202	0.0326	no
K01194	116.669	265.624	186.047	71.4473	255.803	120.539	32.4429	0	40.6667	102.051	49.2379	114.203	183.384	108.094	33.8267	42.4436	107.655	179.118	75.1717	1.25	up	0.0202	0.0326	yes
K02065	121.148	288.586	224.834	79.4901	261.475	85.3416	36.847	23.4182	0	93.5029	19.1732	114.546	170.409	123.799	21.9535	53.1241	107.353	195.107	67.4649	1.53	up	0.0202	0.0326	yes
K03106	150.703	295.01	225.301	86.522	151.015	26.5403	45.8361	14.5656	0	145.392	17.888	129.917	103.467	188.651	27.3092	91.7834	106.244	181.71	71.9408	1.34	up	0.0202	0.0326	yes
K10562	110.542	308.043	245.478	89.2687	129.342	71.88	11.8228	19.7242	66.6885	85.3167	21.5318	56.7514	170.868	173.785	36.9812	99.432	106.091	176.535	74.0711	1.25	up	0.0202	0.0326	yes
K01956	131.193	323.857	227.694	86.0805	161.802	92.4171	15.2007	33.813	0	33.7517	27.6838	126.475	120.096	250.251	15.8491	34.091	105.016	186.125	68.148	1.45	up	0.0202	0.0326	yes
K00880	83.5405	449.229	204.996	104.147	140.81	47.0793	40.6538	12.9188	21.8395	58.0292	10.577	89.2092	147.726	187.81	12.1108	26.05	102.295	196.544	59.4549	1.72	up	0.0202	0.0326	yes
K11069	98.2379	247.912	200.04	128.915	191.834	138.405	21.342	18.9895	32.1022	18.9551	15.5473	87.4199	227.015	110.426	35.6037	47.8641	101.288	173.388	68.5154	1.34	up	0.0202	0.0326	yes
K06074	51.4275	187.598	162.605	157.47	303.037	48.3034	11.9174	79.5281	44.8147	52.9226	0	91.5287	50.5223	175.175	24.8514	93.5456	95.9529	172.428	61.1918	1.49	up	0.0202	0.0326	yes
K08348	127.929	197.124	212.137	55.9595	168.734	75.0985	33.3509	74.1867	13.9349	78.1662	26.9951	111.47	144.243	100.225	38.6371	54.0198	94.5132	152.377	68.2116	1.16	up	0.0202	0.0326	yes
K07676	91.904	246.417	221.429	85.6919	184.934	61.3333	13.4508	14.9601	0	97.0646	27.5588	133.436	123.118	86.9946	63.1101	54.6764	94.1299	166.075	61.4275	1.43	up	0.0202	0.0326	yes
K11081	139.473	244.019	156.874	49.9165	218.927	71.4547	26.4439	39.2151	33.1469	117.432	16.0533	67.6987	142.68	88.106	64.3342	9.8844	92.8537	161.842	61.4954	1.4	up	0.0202	0.0326	yes
K12525	116.256	228.326	213.575	83.2147	154.243	29.7801	14.6947	0	27.6293	122.355	6.6905	77.5906	172.731	125.28	30.6429	45.3145	90.5202	159.123	59.3371	1.42	up	0.0202	0.0326	yes
K01782	0	16.8461	27.6163	102.519	45.8813	62.895	108.622	103.552	116.705	68.9097	113.042	49.6575	35.8823	36.4949	129.434	182.706	75.0478	38.5726	91.6274	-1.25	down	0.0202	0.0326	yes
K13990	48.9786	9.2413	45.4486	0	40.2707	69.0048	187.273	56.8058	64.021	94.5047	15.5029	54.4814	39.368	60.0602	106.506	47.7273	58.6996	28.7878	72.2959	-1.33	down	0.0202	0.0326	yes
K02895	285.708	207.929	218.827	26.7806	67.1178	57.504	0	0	0	63.0031	0	36.3209	174.969	50.0502	0	95.4547	80.229	161.272	43.3911	1.89	up	0.0249	0.0396	yes
K02110	535.703	272.906	419.768	140.598	308.323	301.896	37.2418	0	0	0	0	143.014	244	416.042	155.321	62.6421	189.841	335.46	123.65	1.44	up	0.026	0.0396	yes
K02959	255.097	279.163	241.972	200.855	209.743	143.76	35.4684	0	266.754	236.262	0	158.904	150.364	0	0	218.75	149.818	237.366	110.024	1.11	up	0.026	0.0396	yes
K07127	235.906	299.229	240.322	51.5957	449.809	291.024	0	98.9156	0	49.3681	0	155.357	110.688	181.94	0	62.3305	139.155	255.373	86.3294	1.56	up	0.026	0.0396	yes
K02858	157.271	293.029	198.635	25.7978	323.274	55.3938	0	0	0	91.0366	74.6699	192.434	147.48	72.3202	0	45.9759	104.832	199.601	61.7555	1.69	up	0.026	0.0396	yes
K13896	97.033	221.224	185.082	63.6671	259.29	68.3538	0	0	0	87.3723	0	89.9456	95.325	125.597	117.223	63.0361	92.0718	165.259	58.8049	1.49	up	0.026	0.0396	yes
K11755	171.425	210.239	212.093	84.3589	88.0922	60.3792	0	0	112.037	0	27.1301	95.3424	91.8586	131.382	0	50.1137	83.4032	153.242	51.6584	1.57	up	0.026	0.0396	yes
K03779	199.996	167.113	220.931	84.3589	88.0922	40.2528	4.9656	0	0	110.255	18.0867	0	156.925	93.4269	113.902	0	81.1441	152.098	48.8923	1.64	up	0.026	0.0396	yes
K13889	97.9572	185.355	126.535	84.1078	137.959	48.6987	42.5621	0	0	55.0293	0	169.517	140.283	30.0301	0	69.0555	74.1931	126.383	50.4704	1.32	up	0.026	0.0396	yes
K03517	49.6884	253.131	184.429	65.2049	168.524	70.0049	0	0	0	57.5246	0	11.0542	63.236	116.784	9.0041	72.6286	70.0758	144.195	36.3851	1.99	up	0.026	0.0396	yes
K02965	460.82	443.432	351.589	30.2362	246.279	64.9239	64.0719	0	120.469	0	58.3442	225.541	74.0796	94.1804	0	143.695	148.604	306.471	76.846	2	up	0.0267	0.0396	yes
K02961	302.515	199.775	301.505	132.328	290.186	71.0343	70.1022	0	0	311.31	191.506	89.734	175.612	185.48	0	39.3049	147.524	245.262	103.099	1.25	up	0.0267	0.0396	yes
K02109	663.581	318.228	165.342	72.5668	170.501	77.9086	9.6108	0	0	213.398	35.0065	135.325	96.3034	113.016	0	150.88	138.854	278.044	75.5862	1.88	up	0.0267	0.0396	yes
K10556	285.708	302.35	130.637	32.6025	321.728	157.511	8.6358	0	0	76.6995	0	49.7439	113.159	137.094	54.0247	19.3676	105.579	214.605	56.0214	1.94	up	0.0267	0.0396	yes
K06223	124.221	295.905	137.681	71.3179	261.723	175.012	53.9736	0	0	47.9372	0	158.904	99.8464	82.5102	33.7654	48.419	99.451	178.17	63.6698	1.48	up	0.0267	0.0396	yes
K02007	121.949	289.259	161.657	57.1537	236.345	73.6332	0	0	0	53.7832	66.1709	93.017	102.688	170.903	37.8832	81.4857	96.6204	173.273	61.7785	1.49	up	0.0267	0.0396	yes
K00065	101.235	257.864	253.983	77.4951	110.982	47.5427	0	0	44.1089	78.1338	0	30.0291	135.618	172.417	73.38	85.4958	91.7678	160.312	60.6114	1.4	up	0.0267	0.0396	yes
K00765	114.283	218.325	170.853	74.9857	152.693	40.2528	59.5869	0	0	110.255	0	63.5616	118.651	186.854	41.4189	100.227	90.7468	146.228	65.528	1.16	up	0.0267	0.0396	yes
K03185	65.4294	228.387	141.665	57.241	273.467	46.091	15.1621	0	0	0	13.8067	58.2244	93.4948	182.753	15.8088	85.0105	79.7838	153.238	46.3956	1.72	up	0.0267	0.0396	yes
K11961	143.652	212.317	59.244	62.8372	226.382	67.4628	0	0	0	36.9571	7.5782	74.5695	134.709	92.9703	17.3543	27.9965	72.7519	140.887	41.7816	1.75	up	0.0267	0.0396	yes
K00133	651.595	974.282	868.948	391.113	787.813	963.886	122.16	0	0	506.385	76.2205	319.679	644.71	750.237	246.015	274.813	473.616	734.75	354.919	1.05	up	0.0271	0.0396	yes
K00014	294.891	502.353	399.901	112.638	364.388	174.082	70.9368	0	0	107.22	79.5021	304.327	266.922	299.376	135.567	156.854	204.31	334.834	144.981	1.21	up	0.0271	0.0396	yes
K00526	257.101	470.78	387.6	118.388	440.603	197.776	63.4068	76.4502	0	160.987	0	165.857	274.048	297.655	77.4186	166.318	197.149	334.894	134.538	1.32	up	0.0271	0.0396	yes
K00942	226.644	454.844	195.439	94.6334	186.349	116.114	14.3238	15.9311	0	111.316	0	137.513	331.221	84.219	59.7389	136.528	135.301	231.582	91.5367	1.34	up	0.0271	0.0396	yes
K23508	122.883	406.159	245.16	89.7348	227.01	73.1616	29.4877	0	0	61.9841	17.9669	92.4212	201.177	235.335	225.843	47.7759	129.756	218.19	89.5594	1.28	up	0.0271	0.0396	yes
K00797	209.055	188.77	221.7	97.9778	306.941	336.609	62.2859	23.0918	0	23.0499	0	119.593	124.025	91.5552	64.9426	104.767	123.398	204.889	86.3563	1.25	up	0.0271	0.0396	yes
K00655	128.569	280.319	288.683	93.7321	187.93	100.632	9.9311	0	0	88.2044	36.1734	139.835	130.133	233.567	72.4831	72.3865	116.411	195.846	80.3042	1.29	up	0.0271	0.0396	yes
K02496	174.036	260.644	222.052	42.8218	214.641	91.948	15.1236	0	0	142.716	13.7716	188.749	134.058	142.274	110.38	55.1166	113.021	182.839	81.2853	1.17	up	0.0271	0.0396	yes
K02849	167.127	292.812	224.008	39.1638	318.997	50.4562	41.495	9.2303	0	110.563	0	58.4271	99.151	117.109	69.2239	120.98	107.421	208.422	61.5123	1.76	up	0.0271	0.0396	yes
K00748	89.2839	480.113	177.205	73.2282	169.761	31.4475	7.7587	17.2587	0	155.047	0	69.5205	128.578	214.407	16.1793	52.2018	105.124	197.918	62.9454	1.65	up	0.0271	0.0396	yes
K01867	166.308	270.342	160.917	117.515	157.777	72.0946	53.3614	0	0	167.852	16.1971	193.531	82.2615	104.582	37.0916	24.9322	101.548	174.572	68.3548	1.35	up	0.0271	0.0396	yes
K01929	85.1449	294.527	304.328	68.2817	248.914	26.6575	13.1538	14.6299	0	36.5084	0	109.444	101.389	170.148	89.1467	59.0007	101.33	200.239	56.3708	1.83	up	0.0271	0.0396	yes
K11907	111.537	313.483	265.036	49.7934	232.593	57.3103	3.4969	0	0	118.155	3.1843	70.3536	188.091	89.4829	52.3127	43.6453	99.9046	194.488	56.912	1.77	up	0.0271	0.0396	yes
K08310	115.828	174.835	95.5376	113.999	214.278	163.187	90.5881	0	0	44.6982	36.6623	103.073	155.167	82.8533	83.9573	101.582	98.5153	142.895	78.3425	0.87	up	0.0271	0.0396	no
K00867	77.2185	313.246	169.845	92.8877	201.051	108.791	35.7879	0	33.6446	29.7988	16.2943	131.704	144.822	147.295	65.3001	0	97.9804	170.85	64.858	1.4	up	0.0271	0.0396	yes
K03184	153.058	255.785	103.702	78.9071	179.78	77.0143	22.8011	0	0	109.693	27.6838	48.6441	108.379	160.875	79.2454	76.7047	92.6421	154.246	64.6401	1.25	up	0.0271	0.0396	yes
K01792	116.22	178.169	173.749	57.1925	197.088	81.8701	55.5471	0	0	44.8497	45.9832	64.6389	167.37	124.701	63.1814	107.589	92.3842	144.484	68.7027	1.07	up	0.0271	0.0396	yes
K03644	93.1658	241.077	167.413	87.3281	158.675	75.0052	0	0	17.397	61.6335	16.851	130.281	171.165	108.805	38.5891	72.6286	90.0009	149.532	62.9414	1.25	up	0.0271	0.0396	yes
K01713	90.8613	260.013	156.135	149.044	124.512	64.0062	0	46.8364	39.5889	23.3757	0	74.1178	158.237	167.129	10.9768	23.6107	86.7777	156.113	55.2617	1.5	up	0.0271	0.0396	yes
K00791	81.116	283.142	234.173	44.3527	138.947	19.0471	37.5942	0	0	10.4343	51.3503	72.1835	170.243	160.255	19.5989	42.1566	85.287	156.346	52.9875	1.56	up	0.0271	0.0396	yes
K01666	73.0504	202.153	178.251	79.8853	115.12	51.4595	16.9281	18.8277	0	112.761	0	54.1718	172.887	169.204	35.3002	28.4737	81.7796	129.692	60.0012	1.11	up	0.0271	0.0396	yes
K00137	88.9134	208.024	133.842	23.3358	146.211	12.5268	0	54.9987	23.2441	68.6237	0	98.9029	69.0846	72.6869	25.7794	45.0538	66.9517	120.065	42.8092	1.49	up	0.0271	0.0396	yes
K00036	145.687	135.15	92.6281	47.7954	104.812	102.627	25.3202	9.3872	0	131.182	0	48.6165	61.8029	84.3622	35.2002	42.5896	66.6976	105.215	49.1899	1.1	up	0.0271	0.0396	yes
K14338	634.722	178.363	532.979	1248	311.029	581.457	1668.52	1354.89	619.549	1380.68	1559.19	1301.88	915.667	629.892	721.377	1269.54	931.733	581.018	1091.15	-0.91	down	0.0272	0.0396	no
K10674	189.63	97.7967	224.189	647	207.887	213.732	874.468	420.318	247.869	780.57	904.336	641.241	487.745	279.041	476.501	798.271	468.162	273.301	556.736	-1.03	down	0.0272	0.0396	yes
K04091	226.755	663.856	568.147	126.868	573.5	221.867	48.34	17.3491	0	291.442	27.7546	219.062	264.969	390.148	104.93	115.629	241.288	431.825	154.681	1.48	up	0.0272	0.0396	yes
K02010	306.866	610.634	545.785	113.838	505.564	152.115	58.2336	0	189.499	257.166	46.1789	185.131	311.12	304.509	74.129	123.644	236.526	416.538	154.702	1.43	up	0.0272	0.0396	yes
K00134	245.029	457.099	329.529	177.535	551.09	290.329	26.9218	39.8638	33.6446	79.5232	48.9321	292.557	300.435	205.493	168.139	210.975	216.069	352.056	154.256	1.19	up	0.0272	0.0396	yes
K01176	343.101	594.186	447.594	89.3028	380.025	129.415	85.8299	35.5121	0	168.467	101.102	260.139	368.666	230.803	76.2082	94.6865	212.815	370.842	140.984	1.4	up	0.0272	0.0396	yes
K01896	39.4989	71.2904	75.0189	250.415	78.0573	267.506	379.373	252.229	51.6298	464.233	450.523	204.112	148.855	146.369	164.877	326.826	210.676	102.856	259.685	-1.34	down	0.0272	0.0396	yes
K02071	174.415	619.351	361.056	177.606	319.249	151.054	48.9471	113.842	0	177.155	15.7733	123.125	346.028	429.606	115.752	29.1359	200.131	330.335	140.947	1.23	up	0.0272	0.0396	yes
K00927	315.974	422.989	358.082	176.789	291.267	414.89	23.3369	17.3038	117.01	43.181	157.525	346.297	132.864	207.272	24.3323	56.6996	194.113	313.02	140.065	1.16	up	0.0272	0.0396	yes
K00101	216.994	554.769	315.455	199.329	321.146	152.859	33.9419	33.5562	0	142.355	48.0786	130.341	328.482	416.873	15.7287	118.412	189.27	321.539	129.148	1.32	up	0.0272	0.0396	yes
K01187	163.176	498.065	379.555	133.482	471.829	186.981	20.04	0	46.9236	126.785	22.7254	187.319	299.48	226.985	37.8473	128.48	183.105	329.221	116.688	1.5	up	0.0272	0.0396	yes
K01692	80.6074	38.0225	96.9601	185.114	88.3683	113.566	224.151	290.855	105.364	41.4754	306.17	203.238	107.984	98.8451	389.52	424.16	174.65	97.8144	209.575	-1.1	down	0.0272	0.0396	yes
K01681	125.058	222.345	195.391	158.969	311.549	165.153	172.276	75.7612	50.297	89.0953	86.3873	112.081	161.566	192.532	110.021	116.934	146.588	202.662	121.1	0.74	up	0.0272	0.0396	no
K03628	285.708	385.053	258.804	53.5612	255.887	201.264	49.6557	47.3382	80.0262	102.38	25.8382	140.744	161.299	75.0752	59.1699	123.296	144.069	247.803	96.9169	1.35	up	0.0272	0.0396	yes
K00602	127.217	273.038	219.701	99.123	166.705	201.637	60.8029	36.8869	83.1441	122.733	20.1336	95.5193	157.642	149.5	34.5798	58.8844	119.203	177.157	92.8604	0.93	up	0.0272	0.0396	no
K01428	135.812	303.229	264.494	44.5558	369.119	85.0411	15.736	11.6679	19.7248	69.8802	0	124.214	202.154	169.624	10.9381	55.878	117.629	223.442	69.5325	1.68	up	0.0272	0.0396	yes
K01689	178.155	291.324	273.485	51.9531	203.446	139.444	48.1649	15.3056	0	15.2779	12.5312	176.152	204.189	101.141	78.916	84.8731	117.147	199.673	79.6359	1.33	up	0.0272	0.0396	yes
K01807	136.361	305.067	236.998	51.1266	264.276	27.4451	40.6274	60.2486	0	15.0348	24.6637	52.0049	240.085	127.4	28.2402	182.232	111.988	198.766	72.5438	1.45	up	0.0272	0.0396	yes
K06041	115.136	173.791	195.21	117.515	268.221	108.142	62.2549	39.5662	66.8876	118.484	0	34.1525	226.219	162.103	74.1832	9.9729	110.74	173.975	81.9968	1.09	up	0.0272	0.0396	yes
K05601	106.759	240.281	223.289	90.0629	191.232	214.873	31.8079	47.1697	0	176.566	38.6193	95.0031	118.501	77.9251	77.3841	35.6681	110.321	170.325	83.047	1.04	up	0.0272	0.0396	yes
K00012	132.204	255.679	165.84	122.888	185.696	31.0433	68.9308	34.0738	0	68.0239	13.9486	88.2346	197.768	211.652	7.9857	120.239	106.513	172.461	76.5362	1.17	up	0.0272	0.0396	yes
K00937	143.478	293.077	226.398	49.1173	153.873	52.7329	30.3572	19.2936	48.9243	19.2586	23.6944	177.639	140.395	109.644	67.8258	102.124	103.615	173.189	71.99	1.27	up	0.0272	0.0396	yes
K01612	216.082	220.839	202.365	23.6299	199.873	25.3694	18.7774	13.923	0	180.671	34.1976	124.186	176.095	80.9635	65.2609	66.6779	103.057	172.558	71.4655	1.27	up	0.0272	0.0396	yes
K01089	180.574	229.409	258.166	31.5951	183.113	33.9209	41.8447	37.2323	0	55.7471	30.4832	160.689	158.043	127.937	17.4518	93.8459	102.503	176.571	68.836	1.36	up	0.0272	0.0396	yes
K01878	225.559	289.93	203.489	18.4998	220.23	79.4463	24.5012	0	147.417	10.8805	8.9244	137.996	64.2104	92.1976	71.5294	27.4746	101.393	191.542	60.4161	1.66	up	0.0272	0.0396	yes
K05358	109.722	211.895	147.731	93.1675	249.418	145.492	8.9739	9.9809	16.873	104.61	40.8585	83.281	153.905	137.186	28.0701	42.7677	98.9957	162.387	70.1816	1.21	up	0.0272	0.0396	yes
K00342	117.645	195.018	261.651	60.6502	152.002	47.3562	52.5767	25.9896	43.936	77.8274	10.6392	59.8227	132.835	202.654	73.0922	42.5803	97.2672	157.393	69.9372	1.17	up	0.0272	0.0396	yes
K07643	140.512	238.607	190.749	30.7318	192.551	65.9882	16.2806	54.3225	30.6111	81.336	14.8252	125.039	103.529	114.869	33.95	45.6409	92.4714	158.63	62.3993	1.35	up	0.0272	0.0396	yes
K11962	128.891	203.673	169.435	63.4277	132.469	136.194	11.2005	24.9148	0	99.4786	30.5978	86.0232	120.867	92.1976	116.783	62.7991	92.4344	139.579	71.005	0.98	up	0.0272	0.0396	no
K15584	147.498	211.816	236.56	32.2596	195.386	46.1791	22.7866	38.0154	0	151.786	15.5622	83.8575	92.2099	140.676	35.6377	25.5519	92.2364	164.704	59.2966	1.47	up	0.0272	0.0396	yes
K10823	127.929	164.136	155.641	92.3331	163.036	36.0473	22.2339	19.7831	33.4438	59.2417	8.0985	73.9971	181.661	135.957	18.5458	124.661	88.5466	140.615	64.8791	1.12	up	0.0272	0.0396	yes
K10560	89.2839	250.285	197.26	50.2136	178.282	35.94	8.8671	29.5864	33.3442	127.975	16.1489	113.503	95.6861	99.0576	36.9812	34.8012	87.3259	153.065	57.4446	1.41	up	0.0272	0.0396	yes
K13924	124.307	240.126	162.341	69.9107	126.541	16.6793	20.5756	9.1538	0	45.686	14.989	89.5481	130.048	147.593	42.9064	103.827	84.0145	144.645	56.4551	1.36	up	0.0272	0.0396	yes
K00324	199.719	166.433	171.597	21.8405	157.369	105.517	17.3554	6.4343	87.0188	51.3812	0	74.0523	111.479	64.6279	36.1913	38.9233	81.8711	143.391	53.9073	1.41	up	0.0272	0.0396	yes
K07701	108.391	184.061	147.86	38.2952	226.229	35.2408	5.7964	0	21.797	38.6109	10.5564	118.714	142.971	115.875	30.2181	64.9983	80.6009	140.967	53.1616	1.41	up	0.0272	0.0396	yes
K00325	101.818	195.604	206.138	42.5135	156.016	13.0409	25.7395	7.157	0	85.7278	11.7193	107.08	121.519	60.5358	53.6747	54.1185	77.6502	140.418	49.1193	1.52	up	0.0272	0.0396	yes
K00299	82.4159	349.88	144.455	13.5191	304.934	58.0569	28.6475	0	0	63.6089	0	0	138.009	202.126	29.8694	0	88.4701	179.041	47.3016	1.92	up	0.0334	0.0483	yes
K06121	0	211.483	194.872	187.464	243.947	61.9274	0	0	0	67.8495	27.8257	19.5574	111.879	71.8669	0	94.2309	80.8065	167.553	41.3761	2.02	up	0.0334	0.0483	yes
K08281	56.6382	131.8	155.722	61.9375	69.8528	53.1975	0	0	0	29.1424	0	42.001	80.9327	131.189	0	80.9473	55.835	95.1901	37.9463	1.33	up	0.0334	0.0483	yes
K02193	51.3249	116.208	74.0845	33.6762	31.6499	72.3104	0	0	0	19.8064	0	22.8365	20.6269	104.895	37.2026	0	36.5388	61.3886	25.2435	1.28	up	0.0334	0.0483	yes
K02879	66.4438	432.513	349.379	217.982	368.758	280.834	0	0	0	51.2816	0	103.472	195.823	407.385	48.1616	90.645	163.292	287.015	107.055	1.42	up	0.0347	0.0483	yes
K03594	350.397	284.794	144.508	35.3706	265.939	151.897	0	0	0	83.2117	0	83.9493	137.21	187.295	117.223	63.0361	119.052	216.202	74.893	1.53	up	0.0347	0.0483	yes
K09936	285.708	183.285	164.962	37.4928	211.421	80.5056	0	0	37.3456	220.511	0	0	145.443	116.784	41.4189	44.5455	98.0889	176.574	62.4139	1.5	up	0.0347	0.0483	yes
K19508	115.382	223.923	207.335	86.522	169.408	46.4455	0	0	0	127.218	104.346	161.349	128.072	148.225	0	19.2745	96.0938	160.514	66.8118	1.26	up	0.0347	0.0483	yes
K16869	138.806	170.234	128.802	11.3845	64.1967	48.89	0	0	0	93.7395	21.9677	30.8801	55.7846	127.658	0	27.0519	57.4622	102.684	36.9066	1.48	up	0.0347	0.0483	yes
K00995	183.67	935.679	378.738	602.564	226.523	345.024	148.967	0	160.052	94.5047	0	381.37	311.663	100.1	0	238.637	256.718	465.435	161.847	1.52	up	0.0356	0.0483	yes
K01921	220.171	539.589	434.634	84.7921	415.423	110.701	17.6075	0	0	244.119	0	213.142	347.846	319.871	65.9187	132.148	196.623	338.922	131.941	1.36	up	0.0356	0.0483	yes
K23227	101.008	579.913	214.236	151.486	183.896	162.638	30.0944	0	0	245.012	0	83.4647	143.046	176.945	83.6746	67.4932	138.932	246.108	90.2152	1.45	up	0.0356	0.0483	yes
K06861	389.602	397.623	251.97	69.7181	145.607	299.401	24.6227	0	0	68.3402	22.4215	118.193	170.811	152.012	0	96.638	137.935	250.904	86.5854	1.53	up	0.0356	0.0483	yes
K00127	444.735	270.809	262.616	79.5839	149.59	170.885	98.3746	0	0	93.6131	0	107.935	162.486	156.997	58.6117	78.7951	133.439	241.467	84.336	1.52	up	0.0356	0.0483	yes
K01126	268.785	628.294	73.9001	39.1911	220.998	42.0761	31.143	23.0918	0	138.299	0	53.1525	96.0195	250.251	0	29.102	118.394	246.234	60.285	2.03	up	0.0356	0.0483	yes
K01591	205.86	254.236	185.234	24.5586	330.827	105.466	0	28.9404	0	216.659	23.6944	33.3074	180.508	107.094	0	87.5349	111.495	200.143	71.2004	1.49	up	0.0356	0.0483	yes
K03573	73.8901	271.861	213.312	72.7232	205.042	208.204	25.684	0	48.2917	0	0	65.7534	128.681	83.0574	133.897	14.4005	96.5499	167.366	64.3609	1.38	up	0.0356	0.0483	yes
K00855	59.1121	345.751	158.461	77.5714	303.766	41.6408	10.2736	0	0	68.4344	0	92.0547	79.1885	138.932	32.1354	103.683	94.4378	188.932	51.4857	1.88	up	0.0356	0.0483	yes
K08963	24.9891	292.326	177.775	32.7926	303.058	70.4131	4.3431	0	0	154.293	0	16.678	110.471	66.3931	18.1132	29.2208	81.3042	166.188	42.7206	1.96	up	0.0356	0.0483	yes
K10010	68.2968	289.94	151.395	56.0152	140.386	48.1109	0	0	0	52.7118	21.6176	60.776	128.09	160.519	99.0094	13.3104	80.6361	141.207	53.1041	1.41	up	0.0356	0.0483	yes
K02549	66.547	236.054	222.303	52.3968	98.4881	187.513	27.7579	0	0	41.089	0	23.6875	121.242	146.886	19.2945	31.1265	79.6491	135.158	54.4179	1.31	up	0.0356	0.0483	yes
K19745	65.7305	292.688	146.383	43.1283	194.559	37.0425	18.2782	0	0	162.339	0	105.286	66.9216	75.2288	19.0578	30.7446	78.5868	148.498	46.809	1.67	up	0.0356	0.0483	yes
K02457	109.888	248.804	122.362	14.4203	171.667	61.9274	7.6393	0	0	50.8871	55.6514	97.7871	158.986	98.817	0	51.3987	78.1396	133.428	53.0086	1.33	up	0.0356	0.0483	yes
K07784	36.6293	117.491	67.9787	72.1016	188.231	51.6061	0	0	23.9395	70.6766	46.3762	57.0425	24.5349	37.4307	0	85.6645	54.9814	96.4863	36.1155	1.42	up	0.0356	0.0483	yes
K00813	23.1655	135.497	85.9838	60.7992	133.329	32.6374	40.2614	0	0	35.7585	0	92.7656	49.6533	28.4068	33.5829	18.059	48.1187	87.7549	30.1023	1.54	up	0.0356	0.0483	yes
K03673	445.237	633.726	436.051	54.0762	341.495	141.362	84.5435	0	0	265.678	113.992	199.298	224.357	290.379	102.598	190.13	220.183	382.117	146.576	1.38	up	0.036	0.0483	yes
K01629	61.8863	446.634	322.224	162.424	222.616	21.7975	53.7788	47.8509	0	131.351	39.177	192.75	261.151	215.017	0	132.672	144.458	243.157	99.595	1.29	up	0.036	0.0483	yes
K01791	236.775	310.489	302.712	108.75	141.142	50.038	24.6907	0	30.9494	201.018	0	189.631	174.455	256.473	51.4876	59.9888	133.662	219.974	94.4302	1.22	up	0.036	0.0483	yes
K10563	63.4908	266.542	258.571	135.391	398.046	44.7253	11.0346	0	0	85.7542	80.3854	197.747	148.845	220.591	11.5053	74.2425	124.805	224.408	79.5301	1.5	up	0.036	0.0483	yes
K00033	137.067	256.894	201.617	149.891	236.666	154.488	31.7627	0	0	35.2629	28.9233	276.473	171.378	123.258	6.6235	81.9201	118.264	196.427	82.7354	1.25	up	0.036	0.0483	yes
K00941	64.2041	339.193	231.688	105.317	270.545	135.684	44.6344	74.4646	0	198.212	0	85.701	94.611	39.3653	46.5381	137.641	116.737	202.189	77.8955	1.38	up	0.036	0.0483	yes
K19624	187.496	384.091	229.215	35.1495	176.184	56.6055	23.2761	0	0	103.365	33.9126	190.685	114.823	153.279	58.2454	114.844	116.323	202.427	77.185	1.39	up	0.036	0.0483	yes
K00604	244.118	406.865	220.931	17.7972	239.744	38.2147	28.2849	41.9452	0	73.271	34.3419	120.687	152.613	138.588	0	100.439	116.115	225.891	66.2168	1.77	up	0.036	0.0483	yes
K10679	216.247	189.171	255.388	64.4946	177.801	55.3938	13.6667	0	0	151.728	37.335	78.7231	126.411	249.103	113.997	107.277	114.796	180.62	84.8758	1.09	up	0.036	0.0483	yes
K09811	72.0273	321.633	227.738	94.5198	276.368	135.304	45.9003	0	31.3828	101.917	0	26.7065	244.442	112.858	69.6117	65.5081	114.12	198.457	75.7845	1.39	up	0.036	0.0483	yes
K03269	142.262	134.209	315.353	93.3432	277.801	150.322	37.0873	27.4994	0	68.6237	0	63.2978	176.285	225.329	51.5588	34.6568	112.352	192.594	75.8781	1.34	up	0.036	0.0483	yes
K02510	80.5569	370.867	179.402	105.713	218.575	136.194	11.2005	24.9148	168.476	136.783	0	21.5058	133.817	92.1976	0	50.2393	108.153	191.023	70.4843	1.44	up	0.036	0.0483	yes
K13378	85.2861	261.491	225.694	102.592	222.056	100.131	44.4678	0	0	104.222	17.9967	113.842	121.869	180.114	20.6064	72.0263	104.525	179.424	70.4795	1.35	up	0.036	0.0483	yes
K02517	13.9597	316.07	195.743	119.073	229.556	39.335	19.4094	0	109.482	96.9673	0	74.5348	112.205	34.2363	80.9491	87.0597	95.5363	174.88	59.4708	1.56	up	0.036	0.0483	yes
K02804	105.169	223.236	172.136	56.0668	229.688	18.5212	9.1391	0	0	111.608	24.9663	99.4368	163.782	137.024	19.0578	122.978	93.3006	157.259	64.2285	1.29	up	0.036	0.0483	yes
K08475	51.5564	166.586	190.034	88.7988	174.86	81.7162	24.6412	0	42.1191	154.192	0	77.4209	98.42	60.587	28.0279	100.479	83.7148	134.367	60.6912	1.15	up	0.036	0.0483	yes
K21021	63.0239	249.718	181.943	75.8127	185.685	29.5976	21.9069	64.974	0	64.8562	0	79.452	121.015	77.2833	15.2276	65.5081	81.0002	151.237	49.0746	1.62	up	0.036	0.0483	yes
K05878	48.0182	258.212	225.263	86.6431	78.9622	33.8259	8.3455	0	0	55.591	15.1989	64.0957	147.952	93.2307	43.5073	60.829	76.2296	139.42	47.5069	1.55	up	0.036	0.0483	yes
K03279	87.5993	207.238	163.961	44.2133	102.497	18.9872	35.1338	62.5221	0	46.8066	0	77.9529	75.8267	123.945	53.7274	78.7951	73.7004	121.102	52.1542	1.22	up	0.036	0.0483	yes
K00104	85.4988	82.676	55.0949	42.0743	114.234	90.3429	7.4298	16.527	0	41.2427	0	38.0418	57.2685	78.6324	54.2268	37.4916	50.0489	75.9156	38.2912	0.99	up	0.036	0.0483	no
K00337	2868.6	704.274	1717.56	3968.5	3296.35	3846.74	5105.73	4730	2258.8	3894.51	6301.18	4505.7	3333.58	2429.85	9168.95	7746.07	4117.27	2511.06	4847.37	-0.95	down	0.0361	0.0483	no
K15553	284.237	759.482	509.021	132.377	664.017	455.627	47.4418	41.2919	71.3609	376.925	0	240.13	438.166	330.959	96.7732	68.811	282.289	469.827	197.044	1.25	up	0.0361	0.0483	yes
K02302	222.354	573.056	338.305	157.446	446.736	181.437	93.6489	0	48.9243	243.619	46.686	136.035	391.282	308.528	81.3909	158.966	214.276	347.579	153.683	1.18	up	0.0361	0.0483	yes
K00840	191.917	511.521	276.482	133.458	486.18	179.364	29.4466	81.417	41.2912	222.552	40.8996	155.775	245.048	301.068	46.4853	99.0605	190.123	319.912	131.128	1.29	up	0.0361	0.0483	yes
K09808	179.553	478.084	380.046	143.704	509.428	117.26	40.0197	16.445	0	193.66	26.5388	180.84	331.806	184.272	107.024	146.106	189.674	338.163	122.179	1.47	up	0.0361	0.0483	yes
K02716	342.85	38.2253	25.7083	51.1266	19.2201	548.902	211.262	168.696	570.369	156.362	98.6548	145.614	70.9817	140.14	112.961	54.6695	172.234	95.4261	207.147	-1.12	down	0.0361	0.0483	yes
K11904	330.185	403.241	285.176	54.1496	432.711	174.486	61.0186	35.9171	67.3785	159.137	26.1575	121.81	201.822	177.271	97.2648	106.535	170.891	301.093	111.709	1.43	up	0.0361	0.0483	yes
K02886	156.41	298.065	354.779	112.889	340.795	110.181	32.6205	72.5622	40.8893	169.005	99.0149	208.779	171.816	153.438	158.722	67.0621	159.189	252.587	116.736	1.11	up	0.0361	0.0483	yes
K16370	152.124	383.237	262.047	135.981	404.562	156.08	19.1598	86.4968	72.758	151.409	17.7902	141.503	216.246	278.77	19.977	42.97	158.819	267.59	109.378	1.29	up	0.0361	0.0483	yes
K14260	274.449	424.222	237.256	34.6301	295.087	44.6152	62.3754	32.647	110.381	138.498	13.3646	84.54	246.05	138.069	68.8615	0	137.815	253.129	85.4002	1.57	up	0.0361	0.0483	yes
K00297	72.3923	286.839	289.598	104.499	273.8	40.7968	50.3267	11.1948	227.101	201.142	27.4967	96.6308	151.287	218.969	41.9787	56.4344	134.405	205.425	102.124	1.01	up	0.0361	0.0483	yes
K02806	52.5844	257.962	298.189	276.021	270.221	74.0849	73.1127	40.6586	68.7342	121.754	33.2884	105.286	84.5325	128.964	114.347	102.482	131.389	230.995	86.1131	1.42	up	0.0361	0.0483	yes
K00383	141.908	358.788	238	55.8668	237.246	119.959	32.8846	29.2598	49.4643	131.43	29.9449	109.444	240.799	135.345	27.4298	125.376	128.947	206.362	93.758	1.14	up	0.0361	0.0483	yes
K00099	138.935	373.05	158.673	98.1733	289.979	105.4	22.2894	33.0541	27.9393	189.716	13.5312	85.5942	148.898	209.686	30.9867	33.3258	122.452	211.762	81.8565	1.37	up	0.0361	0.0483	yes
K09476	202.377	220.122	272.481	31.244	215.336	134.176	16.5519	55.2279	0	211.323	30.1445	116.53	137.15	131.382	51.7737	88.163	119.624	188.312	88.4019	1.09	up	0.0361	0.0483	yes
K23163	73.6784	298.885	174.719	153.087	242.317	86.5031	34.1472	37.9791	128.409	56.8653	31.0946	120.202	180.954	190.736	35.6037	67.0097	119.512	188.537	88.1366	1.1	up	0.0361	0.0483	yes
K11084	115.516	329.111	252.492	45.4765	322.925	65.0989	56.214	17.8635	30.1986	26.7466	29.2508	118.214	170.223	174.703	75.3579	27.0155	116.025	213.104	71.8988	1.57	up	0.0361	0.0483	yes
K01426	228.333	227.008	307.854	92.1955	140.803	123.728	24.4208	27.1613	57.3958	142.338	44.4755	7.8149	230.588	147.176	31.8281	0	114.57	199.239	76.0842	1.39	up	0.0361	0.0483	yes
K00790	142.854	286.865	136.767	93.7321	222.328	71.88	49.6557	31.5588	0	204.76	51.6763	81.722	144.896	196.03	44.3774	47.7273	112.927	176.509	84.0258	1.07	up	0.0361	0.0483	yes
K12573	28.1243	280.113	241.484	271.055	240.906	29.2314	35.8197	11.4068	28.9251	114.758	30.0643	97.4414	137.796	163.674	25.7324	40.705	111.077	212.336	65.0504	1.71	up	0.0361	0.0483	yes
K15580	129.264	310.843	233.254	32.8885	254.091	85.1734	11.6154	12.9188	0	29.7774	38.2709	163.691	210.037	135.103	19.5989	53.6408	107.51	192.068	69.0751	1.48	up	0.0361	0.0483	yes
K01895	72.1928	341.772	231.419	77.512	237.431	73.9714	27.3753	10.1491	34.3144	131.699	33.2375	90.5242	156.497	123.401	19.0286	58.8369	107.46	192.065	69.0031	1.48	up	0.0361	0.0483	yes
K02047	205.475	232.614	211.851	38.52	319.787	82.7112	61.2194	45.3928	57.5531	45.3105	0	19.5909	165.157	119.983	42.5537	62.9282	106.915	201.649	63.8545	1.66	up	0.0361	0.0483	yes
K07678	107.491	254.84	223.581	61.3296	219.03	39.5066	32.4901	0	36.6532	119.033	5.9171	131.005	165.286	150.915	40.6511	94.726	105.153	173.254	74.1983	1.22	up	0.0361	0.0483	yes
K01854	133.578	247.834	128.542	58.4304	219.658	62.7316	7.7386	0	58.2009	111.687	28.1871	138.68	181.928	77.3502	40.3431	26.0331	95.0576	157.608	66.6254	1.24	up	0.0361	0.0483	yes
K00262	57.3968	310.449	155.835	94.1506	188.769	80.865	33.2516	59.1727	0	29.5327	24.2233	68.1017	89.7057	172.047	97.0756	37.287	93.6164	161.32	62.8421	1.36	up	0.0361	0.0483	yes
K07309	121.391	201.157	178.486	100.427	99.8089	89.2303	14.6766	24.4853	13.7976	130.351	20.0469	61.0567	161.205	125.125	38.2564	53.4875	89.5618	140.254	66.5199	1.08	up	0.0361	0.0483	yes
K05685	112.605	256.206	137.954	73.8847	144.324	74.6574	25.3267	30.7296	0	71.5723	8.3864	50.1026	147.3	162.45	52.8139	43.8915	87.0128	144.995	60.6574	1.26	up	0.0361	0.0483	yes
K02317	142.854	283.014	220.931	0	323.005	67.088	0	0	0	55.1277	0	21.1872	38.2744	184.907	0	111.364	90.4845	193.961	43.4499	2.16	up	0.0363	0.0485	yes
K01599	193.155	291.556	191.681	0	248.147	34.0164	12.5888	0	0	177.03	0	75.1996	106.737	133.232	61.2534	37.6441	97.64	184.908	57.9729	1.67	up	0.0399	0.0533	yes
K23181	412.079	295.454	424.867	108.152	203.29	232.228	0	0	0	318.045	208.693	0	353.303	101.063	0	0	166.073	288.769	110.303	1.39	up	0.0418	0.0558	yes
K02456	266.004	262.102	152.366	0	255.163	166.563	71.9152	0	0	0	0	118.356	110.864	84.5675	21.4236	115.204	101.533	187.127	62.6267	1.58	up	0.0442	0.0589	yes
K01087	130.361	276.711	191.529	0	200.971	45.9157	22.6566	0	0	100.613	0	58.003	152.807	79.928	0	63.5155	82.6882	159.915	47.5854	1.75	up	0.0442	0.0589	yes
K20881	75.1864	216.339	271.318	98.6654	139.093	52.9642	0	0	0	203.102	0	183.994	125.903	107.564	27.2493	29.3063	95.6678	160.12	66.3712	1.27	up	0.0458	0.0592	yes
K15578	114.066	196.772	228.491	42.7675	127.281	91.8315	0	0	0	12.5767	41.2625	159.508	117.879	73.2673	165.361	0	85.6916	141.876	60.1533	1.24	up	0.0458	0.0592	yes
K07781	123.624	174.94	199.687	54.0762	59.2928	58.0569	14.3238	0	0	15.9022	0	128.345	149.049	134.75	0	32.1242	71.5108	122.324	48.4139	1.34	up	0.0458	0.0592	yes
K02048	30.1805	113.889	124.468	19.8026	86.8514	85.0411	0	23.3357	0	11.6467	0	140.999	44.4738	18.5045	0	11.7638	44.4348	75.0383	30.5241	1.3	up	0.0458	0.0592	yes
K02946	576.911	388.755	433.364	54.0762	186.349	116.114	0	63.7245	0	127.218	0	220.021	187.692	185.282	119.478	112.435	173.214	327.891	102.906	1.67	up	0.0468	0.0592	yes
K02536	313.277	520.159	152.455	139.776	200.912	52.9642	82.7595	0	0	154.744	0	195.145	238.376	271.471	72.6648	83.0344	154.859	265.316	104.651	1.34	up	0.0468	0.0592	yes
K01151	153.508	225.586	161.383	101.15	213.603	216.274	21.2077	0	0	212.406	0	95.1588	130.775	87.1529	156.202	35.2913	113.106	171.046	86.7697	0.98	up	0.0468	0.0592	no
K12973	270.671	161.722	162.791	29.5996	250.367	63.557	0	0	0	17.4088	199.906	230.829	126.91	147.516	65.3983	17.5838	109.016	175.03	79.0099	1.15	up	0.0468	0.0592	yes
K00793	161.722	179.268	175.077	53.0559	157.901	284.808	0	0	0	109.215	25.5944	98.9402	102.908	74.367	29.3059	63.0361	94.6998	145.405	71.6522	1.02	up	0.0468	0.0592	yes
K00261	80.6706	222.606	133.078	112.478	149.238	99.4481	7.0102	0	0	93.3929	0	98.7074	132.385	160.749	87.7107	58.9573	89.777	139.614	67.1237	1.06	up	0.0468	0.0592	yes
K10012	52.2637	239.132	188.599	51.4384	279.317	36.8166	0	0	0	80.6747	16.5427	116.271	154.031	138.859	56.8248	20.3714	89.4463	162.15	56.3992	1.52	up	0.0468	0.0592	yes
K22230	74.7493	246.815	154.138	57.2202	220.23	175.521	17.3218	0	0	134.614	15.7733	33.259	100.137	157.862	0	9.712	87.3345	150.63	58.5636	1.36	up	0.0468	0.0592	yes
K10193	173.157	187.859	148.775	47.3395	124.575	20.3297	20.0629	11.1571	0	233.875	0	115.567	119.849	153.352	0	39.371	87.2043	136.341	64.8694	1.07	up	0.0468	0.0592	yes
K01814	44.1817	188.954	103.253	96.631	205.851	124.493	0	0	0	45.4662	37.2922	52.4219	118.374	12.0396	64.0499	45.9232	71.1832	127.774	45.4601	1.49	up	0.0468	0.0592	yes
K00077	112.41	177.629	75.3337	92.1955	109.754	98.9823	9.7683	0	0	43.3792	0	75.0235	135.529	126.356	61.1099	16.4307	70.8689	113.465	51.5072	1.14	up	0.0468	0.0592	yes
K01710	146.209	433.14	292.647	162.658	379.228	183.064	13.3719	0	0	281.751	45.4694	196.661	245.781	170.88	83.6536	61.6556	168.511	282.776	116.572	1.28	up	0.0473	0.0592	yes
K10110	145.275	356.337	203.706	95.3208	334.452	40.935	60.5968	0	113.936	179.399	0	161.597	171.262	190.021	31.5907	101.926	136.647	227.018	95.5694	1.25	up	0.0473	0.0592	yes
K09998	57.6542	286.459	221.921	126.097	339.728	162.455	26.7206	0	0	296.651	24.3319	102.611	216.259	86.4095	55.7205	22.4725	126.593	206.372	90.3301	1.19	up	0.0473	0.0592	yes
K02454	68.8454	311.754	168.582	186.335	198.119	96.9947	47.8609	26.6158	0	192.615	0	80.4092	117.59	239.196	31.189	20.126	111.639	186.727	77.5087	1.27	up	0.0473	0.0592	yes
K01252	75.4512	267.639	186.702	99.0128	254.351	297.644	0	23.3357	39.4495	46.5868	0	93.9995	68.7323	160.372	65.6286	105.874	111.549	176.631	81.9657	1.11	up	0.0473	0.0592	yes
K03629	107.739	368.167	199.948	70.6918	172.247	33.7314	33.2888	0	0	120.111	15.1565	186.424	147.538	185.94	34.7086	60.6591	108.522	183.759	74.3234	1.31	up	0.0473	0.0592	yes
K12370	85.4278	346.548	234.876	37.3683	280.958	40.1191	39.5926	0	37.2215	142.856	18.0266	76.0205	156.404	93.1166	0	55.4969	102.752	197.036	59.8958	1.72	up	0.0473	0.0592	yes
K00215	93.8458	309.869	228.994	20.5253	225.053	88.1448	86.9881	0	0	120.718	79.2119	83.5116	138.291	89.5057	22.6746	12.1931	99.9703	175.657	65.5671	1.42	up	0.0473	0.0592	yes
K02931	112.189	194.744	171.192	147.223	147.589	31.6121	46.796	0	58.6579	225.129	28.4085	59.901	138.269	183.43	0	52.4751	99.851	154.588	74.9708	1.04	up	0.0473	0.0592	yes
K03787	118.108	261.048	177.44	66.4243	180.346	142.628	5.8648	0	0	143.245	21.3623	120.116	140.139	131.037	24.46	13.1532	96.5857	160.673	67.455	1.25	up	0.0473	0.0592	yes
K02753	106.918	263.933	148.818	122.768	95.2348	50.2114	43.3584	13.7783	0	55.0131	0	134.788	162.328	145.676	64.5825	83.3492	93.1723	147.534	68.4623	1.11	up	0.0473	0.0592	yes
K13609	139.062	305.316	99.0603	49.7693	155.915	35.6219	8.7886	0	0	253.685	32.0119	44.9994	169.356	51.6742	18.327	59.1312	88.9199	149.825	61.2359	1.29	up	0.0473	0.0592	yes
K11959	142.854	227.181	216.722	20.0855	155.21	143.76	21.281	31.5588	0	31.5016	25.8382	90.8023	92.9522	91.7586	0	71.591	85.1936	152.411	54.6403	1.48	up	0.0473	0.0592	yes
K00852	96.461	176.803	179.018	54.2501	169.953	77.6581	19.1598	0	18.0123	63.8135	0	73.5761	92.3017	107.02	99.8849	102.054	83.1228	135.297	59.4073	1.19	up	0.0473	0.0592	yes
K09018	47.0948	177.717	169.947	61.8014	174.248	165.877	16.37	18.207	30.7793	145.392	0	31.4316	85.1711	110.688	68.273	0	81.4373	126.162	61.108	1.05	up	0.0473	0.0592	yes
K10192	79.9184	273.307	214.236	32.7735	143.74	84.4464	45.1416	0	0	38.5509	37.9442	57.7833	133.827	85.7503	14.4821	23.363	79.079	148.795	47.3899	1.65	up	0.0473	0.0592	yes
K02108	5227.2	1694.63	3458.15	10350	5440.99	4171.58	11483.7	8305.15	5359.39	8425.25	10494.2	8350.8	6487.72	6654.44	12420.6	12399.2	7545.19	5234.19	8595.64	-0.72	down	0.0474	0.0592	no
K00016	380.288	174.35	279.491	383.736	404.506	488.758	625.837	591.798	208.152	669.1	547.688	466.322	372.197	304.058	662.638	705.574	454.031	324.474	512.92	-0.66	down	0.0474	0.0592	no
K18896	58.1102	79.4906	269.61	505.2	125.419	163.74	858.455	370.682	113.936	594.258	652.961	484.792	509.893	344.413	494.921	498.306	382.762	207.566	462.396	-1.16	down	0.0474	0.0592	yes
K01496	502.921	656.695	651.91	175.223	729.061	361.599	118.951	98.9156	250.828	346.194	54.1589	0	684.227	353.946	201.106	366.815	347.034	543.162	257.886	1.07	up	0.0474	0.0592	yes
K01555	67.3135	55.435	101.713	413.549	23.9678	82.1386	341.441	248.005	181.741	418.883	472.751	261.451	157.411	174.143	263.354	226.422	218.107	132.396	257.067	-0.96	down	0.0474	0.0592	no
K00883	220.104	611.312	344.853	77.041	584.967	309.958	50.9119	0	19.1189	192.3	55.5565	182.672	318.076	245.619	95.8563	171.585	217.496	367.656	149.241	1.3	up	0.0474	0.0592	yes
K05815	72.3923	508.966	552.835	225.571	573.393	185.611	125.781	23.5012	39.7293	23.4586	94.3859	261.52	312.424	108.876	171.041	155.174	214.666	386.632	136.5	1.5	up	0.0474	0.0592	yes
K00005	81.7746	709.516	462.477	145.475	326.762	164.612	16.1921	18.0091	30.4447	99.2634	14.8252	108.985	272.224	195.585	169.565	77.2671	180.811	345.201	106.088	1.7	up	0.0474	0.0592	yes
K03274	168.792	506.47	469.36	48.0315	252.085	109.197	60.1673	35.2915	0	77.7699	28.8943	168.599	290.271	151.369	69.2873	143.664	161.203	288.947	103.137	1.49	up	0.0474	0.0592	yes
K02036	247.808	220.03	333.65	95.645	221.729	82.1486	35.4684	22.542	38.1077	225.011	0	149.175	164.033	256.209	126.793	85.2274	143.974	223.773	107.701	1.05	up	0.0474	0.0592	yes
K07773	215.178	270.665	229.25	82.3588	265.382	50.5265	99.727	27.7295	93.7545	83.0376	68.109	183.504	225.803	234.545	0	90.8617	138.777	212.567	105.236	1.01	up	0.0474	0.0592	yes
K00820	168.615	336.7	281.053	27.6587	251.279	79.1858	21.9788	21.729	73.4667	233.163	17.7902	162.551	178.823	132.1	30.555	84.8921	131.346	213.061	94.2031	1.18	up	0.0474	0.0592	yes
K00455	164.832	294.041	207.026	78.6563	271.053	190.005	0	11.5863	97.9342	69.3916	18.9721	140.013	285.051	134.75	21.7232	99.2929	130.27	203.121	97.1563	1.06	up	0.0474	0.0592	yes
K01951	97.7709	281.323	257.052	106.919	298.107	160.705	11.3283	25.199	42.5995	132.055	10.3156	134.132	233.576	176.508	35.4345	53.9882	128.563	208.234	92.3492	1.17	up	0.0474	0.0592	yes
K02066	246.3	294.322	325.047	21.5476	290.265	46.2676	57.0755	76.1764	42.9259	202.769	0	94.9771	153.978	60.4054	23.804	115.204	128.192	235.497	79.4166	1.57	up	0.0474	0.0592	yes
K06048	115.205	243.453	275.569	75.5904	326.793	162.31	24.027	17.8154	30.1174	168.94	14.5861	148.652	172.852	141.271	33.4024	62.8667	125.841	207.322	88.8036	1.22	up	0.0474	0.0592	yes
K00331	304.756	305.476	145.323	49.9905	180.1	187.846	52.9661	0	49.7941	14.7007	24.1156	118.648	173.511	85.6414	110.451	81.6668	117.812	197.129	81.7582	1.27	up	0.0474	0.0592	yes
K01079	145.5	296.99	338.215	43.3945	184.885	37.2711	27.5865	20.4548	0	71.4619	16.747	76.5093	216.18	227.079	19.1754	149.516	116.935	201.797	78.3619	1.36	up	0.0474	0.0592	yes
K12677	0	17.5785	41.6246	213.954	19.1505	65.6296	188.908	288.145	101.483	155.796	127.787	172.722	91.5258	114.245	78.786	127.1	112.777	58.4615	137.466	-1.23	down	0.0474	0.0592	yes
K03431	105.699	246.572	168.422	100.878	308.125	54.1517	13.3603	14.8595	50.2407	170.575	0	119.712	159.62	141.397	27.8603	104.872	111.647	185.939	77.8771	1.26	up	0.0474	0.0592	yes
K02037	200.889	346.187	265.117	17.5748	181.69	37.737	27.9313	0	35.0115	206.729	16.9563	47.6712	143.529	125.907	9.7076	93.9632	109.787	202.291	67.7403	1.58	up	0.0474	0.0592	yes
K01495	172.963	203.059	213.996	50.4388	165.913	54.1517	53.4411	89.1571	0	133.493	24.3319	153.916	97.8315	109.976	27.8603	187.271	108.612	161.274	84.6754	0.93	up	0.0474	0.0592	no
K02115	208.329	331.306	273.095	19.5275	128.468	41.93	15.5174	46.0232	0	137.819	18.8403	79.452	163.464	127.732	43.1447	52.2018	105.428	192.145	66.0113	1.54	up	0.0474	0.0592	yes
K10001	174.649	240.809	180.069	17.6299	259.582	37.8553	18.6793	62.3261	35.1212	41.4754	34.0189	23.9103	165.576	159.25	19.476	15.7096	92.8836	174.548	55.7635	1.65	up	0.0474	0.0592	yes
K10543	147.357	222.426	136.736	96.6864	75.7239	276.81	51.2208	9.4948	16.0511	85.2979	31.0946	38.2462	111.862	120.465	17.8018	0	89.8296	135.786	68.9404	0.98	up	0.0474	0.0592	no
K11017	120.298	234.072	85.2715	73.999	126.729	84.7427	5.2269	58.1346	0	81.2409	14.279	100.36	102.737	172.102	65.3983	46.89	85.7176	128.074	66.4647	0.95	up	0.0474	0.0592	no
K00872	82.9476	281.71	133.984	27.2125	250.068	38.9543	19.2216	21.3785	0	96.029	8.7516	36.9067	151.863	73.4607	30.0621	53.8857	81.6522	155.184	48.2285	1.69	up	0.0474	0.0592	yes
K17203	88.5918	179.691	139.295	29.0642	227.628	62.4074	23.0957	25.6874	0	42.7347	42.0621	73.9088	142.417	90.53	16.0539	47.4807	76.9155	132.854	51.4888	1.37	up	0.0474	0.0592	yes
K00648	0	267.853	168.46	140.598	209.219	37.737	0	0	0	51.6822	0	113.219	93.2939	202.547	0	20.8807	81.5931	157.226	47.2145	1.74	up	0.048	0.0599	yes
K00042	53.9072	86.4553	66.696	35.3706	11.0808	75.9487	0	0	0	0	34.1259	0	64.9943	66.104	0	0	30.9177	50.702	21.9248	1.21	up	0.051	0.0636	no
K02113	337.072	349.793	426.967	0	197.96	67.8418	25.1068	0	0	111.494	0	149.977	161.269	118.096	209.422	112.615	141.726	262.358	86.8928	1.59	up	0.0524	0.0653	no
K00766	265.364	212.792	202.463	0	229.094	37.3865	9.224	41.0362	0	102.404	16.7988	23.6142	124.421	75.9275	48.087	67.232	90.9903	181.943	49.6484	1.87	up	0.0539	0.0671	no
K02009	364.734	197.852	122.217	29.9145	168.687	256.933	0	0	0	211.127	0	0	85.5067	130.45	0	17.7708	99.0745	176.681	63.7989	1.47	up	0.0549	0.0683	no
K02465	204.077	487.734	77.1504	22.3172	265.675	95.84	0	0	0	0	0	151.337	72.9037	208.542	197.233	39.7728	113.911	211.391	69.6026	1.6	up	0.0578	0.0717	no
K21061	119.347	182.194	154.372	0	133.811	107.001	7.5426	33.5562	0	66.9907	0	0	148.253	57.6527	55.0505	0	66.6106	117.945	43.277	1.45	up	0.0578	0.0717	no
K02344	155.276	205.083	236.94	20.3765	153.204	306.271	0	0	0	95.8743	39.3189	27.6355	141.449	0	135.062	108.943	101.59	154.176	77.6867	0.99	up	0.0597	0.0734	no
K01770	80.3555	227.422	198.838	105.449	165.173	188.685	18.6209	0	0	186.056	0	11.9178	100.47	153.279	0	146.165	98.9019	155.447	73.1994	1.09	up	0.0597	0.0734	no
K00963	85.4278	161.185	155.606	65.3945	70.2396	240.714	39.5926	0	0	0	0	76.0205	68.6651	98.9363	20.6407	55.4969	71.1199	107.57	54.5515	0.98	up	0.0597	0.0734	no
K02232	50.6176	211.703	130.471	33.2122	149.132	118.857	5.8648	0	0	52.0892	0	48.7973	99.4533	200.004	0	32.883	70.8178	115.027	50.7225	1.18	up	0.0597	0.0734	no
K03526	174.471	494.151	298.947	49.3327	305.529	226.795	111.91	0	0	154.744	0	100.36	305.266	233.252	36.3324	153.67	165.298	264.486	120.212	1.14	up	0.0608	0.0734	no
K01754	107.368	296.232	185.167	53.1792	340.358	89.6433	26.1973	0	0	75.9995	0	140.455	186.101	114.866	73.4348	68.8657	109.867	196.461	70.5057	1.48	up	0.0608	0.0734	no
K00448	82.814	191.411	145.153	108.675	119.159	58.3374	0	16.0081	324.744	79.8953	0	18.4236	144.222	126.939	0	32.2794	90.5037	129.442	72.8045	0.83	up	0.0608	0.0734	no
K13315	130.262	253.152	204.143	0	214.206	36.7047	9.0558	0	34.0537	80.4295	0	110.122	139.603	106.49	47.21	50.7738	88.5128	160.352	55.8584	1.52	up	0.0608	0.0734	no
K10540	99.9563	200.385	141.705	32.7926	133.551	88.0163	26.0584	0	0	86.79	31.6386	122.305	100.428	153.215	0	92.5326	81.8358	121.678	63.7258	0.93	up	0.0608	0.0734	no
K13038	0	352.523	169.779	96.9643	160.562	29.7434	36.6914	0	0	57.0287	13.3646	56.36	152.721	56.0907	30.6051	53.4875	79.12	155.966	44.1902	1.82	up	0.0608	0.0734	no
K11605	345.136	328.777	282.468	59.6176	111.106	126.823	20.762	116.438	0	208.752	0	47.1658	249.747	178.905	21.9535	64.9294	135.161	225.421	94.1342	1.26	up	0.0614	0.0734	no
K06131	95.139	330.471	285.296	88.9527	251.193	146.437	18.3532	0	39.1737	96.5593	0	142.546	167.723	280.38	57.4082	87.1436	130.423	210.21	94.1568	1.16	up	0.0614	0.0734	no
K02791	67.2197	244.446	200.484	80.3341	351.353	96.9621	56.1903	32.1716	0	119.817	0	118.209	107.201	67.7078	96.2863	35.5593	104.621	188.768	66.3732	1.51	up	0.0614	0.0734	no
K02041	152.513	420.133	84.9128	90.0629	156.748	85.949	26.5066	0	0	129.482	38.6193	27.1437	122.587	211.956	22.1098	95.115	103.99	180.874	69.0426	1.39	up	0.0614	0.0734	no
K09690	66.9629	350.609	131.178	65.9054	206.466	23.5856	34.9142	0	0	180.888	42.3907	171.318	35.8823	130.013	145.613	45.6766	101.963	164.224	73.662	1.16	up	0.0614	0.0734	no
K10805	133.926	336.921	95.1229	39.055	299.758	83.86	0	11.5058	0	137.819	37.6807	132.42	115.621	42.5774	75.5033	46.4016	99.2608	180.957	62.1263	1.54	up	0.0614	0.0734	no
K07251	93.1658	205.083	179.306	40.7531	185.121	43.753	5.3974	72.0364	0	107.859	0	82.9064	128.968	114.245	22.5103	108.943	86.8779	140.686	62.4198	1.17	up	0.0614	0.0734	no
K02341	38.3787	231.721	179.382	50.3635	178.814	36.0473	17.7871	39.5662	0	78.989	0	68.305	61.6961	120.27	55.6374	19.9458	73.5565	135.732	45.2949	1.58	up	0.0614	0.0734	no
K19229	51.79	212.535	189.56	16.9907	180.975	36.4829	27.0031	20.0222	0	79.9435	16.3928	46.087	124.883	89.9693	0	35.3269	70.4976	130.37	43.2828	1.59	up	0.0614	0.0734	no
K00425	18.3932	185.668	128.955	72.4111	113.423	77.7415	31.9672	0	0	35.49	17.4657	49.1034	96.0968	75.1826	66.6614	28.6774	62.3273	103.77	43.4896	1.25	up	0.0614	0.0734	no
K01488	39.8046	110.151	106.703	87.0577	125.456	112.159	0	0	34.6863	122.885	8.3994	82.6497	88.8725	32.5403	19.2348	20.6868	61.9555	93.8347	47.465	0.98	up	0.0614	0.0734	no
K02775	1020.94	873.212	897.076	493.224	675.843	878.889	369.496	361.506	1011.9	346.627	465.411	772.188	500.022	590.441	476.89	296.392	626.878	792.058	551.796	0.52	up	0.0616	0.0734	no
K02032	301.722	1210.48	1006.8	366.797	992.206	496.347	130.015	166.876	145.31	505.436	168.779	368.174	861.788	590.053	120.625	325.767	484.823	775.6	352.652	1.14	up	0.0616	0.0734	no
K02055	182.438	411.232	261.378	334.882	347.459	241.143	102.77	97.461	219.68	335.033	39.8972	339.258	210.095	255.171	214.308	142.222	233.402	307.478	199.731	0.62	up	0.0616	0.0734	no
K00545	41.811	51.2778	34.4867	370.356	60.1605	117.813	319.734	145.478	218.608	258.159	344.089	260.447	179.236	170.903	196.993	350.389	194.996	111.618	232.895	-1.06	down	0.0616	0.0734	no
K01424	118.26	459.452	467.188	173.798	381.535	230.195	37.7952	19.0441	0	199.344	19.0079	123.174	404.339	186.189	43.1085	140.008	187.652	320.047	127.473	1.33	up	0.0616	0.0734	no
K21159	110.597	41.7348	114.029	244.913	28.4168	116.863	225.853	106.893	216.845	181.388	323.811	282.952	129.639	118.667	200.414	231.709	167.17	107.938	194.094	-0.85	down	0.0616	0.0734	no
K01255	68.0258	263.12	299.834	122.744	283.153	23.96	11.8228	85.4717	66.6885	144.382	53.8295	117.286	266.554	218.969	154.088	53.0304	139.56	207.375	108.735	0.93	up	0.0616	0.0734	no
K00008	117.414	16.6153	72.6347	86.6701	72.4045	227.456	260.182	192.919	115.106	192.57	241.569	182.848	110.105	95.9866	53.1921	68.6489	131.645	73.1478	158.235	-1.11	down	0.0616	0.0734	no
K02298	180.719	210.677	311.432	21.1744	315.752	9.0933	44.8696	29.9428	16.873	164.387	57.202	146.46	229.993	110.804	65.4968	95.5984	125.655	207.951	88.2472	1.24	up	0.0616	0.0734	no
K01744	348.934	356.194	297.034	35.2229	143.449	50.421	43.5395	0	70.1691	69.0535	56.639	79.6179	155.815	160.913	25.9409	73.2351	122.886	236.167	71.3948	1.73	up	0.0616	0.0734	no
K15737	63.2098	546.23	271.113	66.359	150.718	35.6219	26.3659	58.6491	0	29.2714	48.0178	89.9987	159.195	294.543	100.798	19.7104	122.487	219.526	78.3792	1.49	up	0.0616	0.0734	no
K00365	0	25.8756	56.5582	224.957	28.1895	96.6067	214.513	212.075	89.6293	105.845	260.449	122.038	119.416	70.0702	49.7027	200.455	117.274	67.1161	140.073	-1.06	down	0.0616	0.0734	no
K09473	170.742	235.174	221.811	22.4061	421.158	24.0555	35.6097	26.4038	0	92.2456	64.8528	91.164	173.836	76.7702	24.7524	93.1729	110.885	214.258	63.8966	1.75	up	0.0616	0.0734	no
K01886	92.4955	228.331	209.805	65.7473	266.178	108.596	53.5853	0	20.1505	83.2865	29.2771	92.5987	146.627	182.737	55.8709	108.159	108.965	172.511	80.0807	1.11	up	0.0616	0.0734	no
K00819	49.2601	13.9416	30.4732	113.125	81.0043	69.4014	162.665	171.397	96.5833	76.0383	93.552	197.26	39.5942	50.3378	196.383	230.408	104.464	57.5608	125.784	-1.13	down	0.0616	0.0734	no
K01141	36.0895	235.432	117.21	100.639	236.49	82.1128	31.3615	13.9523	23.5867	90.5255	34.2696	92.0086	140.011	215.594	94.5645	77.3685	101.326	145.172	81.3959	0.83	up	0.0616	0.0734	no
K02001	24.0766	243.038	265.613	47.3926	296.94	33.9209	16.7379	18.6161	0	55.7471	7.6208	149.977	116.114	191.906	52.3554	9.3846	95.5899	175.412	59.3072	1.56	up	0.0616	0.0734	no
K00027	136.292	225.726	145.205	9.9363	199.219	85.3416	10.5277	29.2727	0	128.566	9.5866	104.439	162.294	74.2794	104.279	41.3187	91.6427	143.276	68.1732	1.07	up	0.0616	0.0734	no
K18889	71.4271	183.285	191.473	9.3732	182.057	40.2528	29.7934	22.0912	37.3456	11.0255	0	31.7808	110.996	46.7135	20.7095	38.9773	64.2063	127.523	35.426	1.85	up	0.0616	0.0734	no
K06167	0	357.962	258.48	122.259	306.408	167.057	17.6641	0	0	104.59	0	105.517	63.5386	124.631	24.5567	46.2182	106.18	209.022	59.4339	1.81	up	0.0678	0.0805	no
K07702	0	253.342	136.541	120.685	219.285	103.655	38.3606	0	0	42.5879	46.5752	122.758	88.7047	127.811	93.3259	0	87.102	145.971	60.3435	1.27	up	0.0678	0.0805	no
K08968	0	209.46	239.563	84.6977	137.976	72.746	17.9479	0	0	39.8514	65.3737	114.87	110.673	31.6582	0	80.504	75.3326	134.339	48.5113	1.47	up	0.0678	0.0805	no
K11892	137.612	185.461	137.828	0	96.9822	55.3938	0	30.4007	0	106.209	0	34.988	136.945	32.1423	56.9985	38.3132	65.5797	111.577	44.6719	1.32	up	0.0678	0.0805	no
K03071	54.9439	435.406	181.276	54.0762	146.82	77.4092	19.0984	0	0	0	0	146.681	176.651	157.209	0	96.3725	96.6215	174.505	61.2201	1.51	up	0.0747	0.0884	no
K03203	0	234.072	224.807	98.6654	170.002	105.928	91.4711	0	49.1389	87.0438	0	117.087	151.083	46.0988	0	0	85.9624	145.509	58.8956	1.3	up	0.0747	0.0884	no
K03195	0	183.155	176.744	60.9823	212.27	58.1968	21.5374	31.939	0	0	0	73.517	88.5385	88.643	44.9121	0	65.0273	126.63	37.0258	1.77	up	0.0747	0.0884	no
K03743	25.0621	212.792	124.031	147.998	144.244	70.6189	17.4231	0	131.037	116.058	0	0	127.581	225.372	0	29.3063	85.7203	130.826	65.2179	1	up	0.0769	0.0908	no
K15600	105.818	189.674	65.4609	23.1437	116.006	49.6948	0	0	46.1056	136.118	0	0	89.7795	86.5064	51.1345	27.4972	61.6837	100.021	44.2578	1.18	up	0.0769	0.0908	no
K02300	155.841	191.126	409.726	255.633	544.57	164.671	0	0	0	210.488	197.31	277.36	229.647	111.475	56.4804	212.604	188.558	311.379	132.73	1.23	up	0.0782	0.091	no
K07173	107.814	396.677	177.856	70.7412	288.1	75.9487	18.738	0	70.4633	41.6058	0	191.884	158.875	198.312	0	189.108	124.133	208.238	85.9032	1.28	up	0.0782	0.091	no
K07686	43.2892	379.802	223.162	71.0092	284.742	60.9891	45.1416	0	0	66.8215	0	86.6749	208.77	230.029	31.378	143.423	117.202	200.401	79.3842	1.34	up	0.0782	0.091	no
K08722	42.8563	242.583	163.489	154.658	264.276	181.138	74.4836	99.4102	0	49.615	0	123.945	149.27	183.934	0	50.1137	111.236	173.573	82.9009	1.07	up	0.0782	0.091	no
K01048	77.6851	290.709	157.522	59.4675	314.045	127.69	36.0042	0	0	59.9577	16.3928	172.826	215.077	84.677	0	65.6071	104.854	179.886	70.7484	1.35	up	0.0782	0.091	no
K01433	30.5027	221.577	166.681	50.0349	169.287	42.9745	10.6026	0	0	82.3973	38.6193	122.147	118.501	137.148	0	112.949	81.4638	127.617	60.4853	1.08	up	0.0782	0.091	no
K00795	114.283	188.676	135.504	28.1196	129.202	80.5056	29.7934	0	0	110.255	18.0867	139.835	30.6195	134.301	0	89.091	76.7671	119.157	57.4989	1.05	up	0.0782	0.091	no
K00969	0	208.674	73.3042	220.292	178.62	27.8245	20.5945	0	103.26	60.9708	0	70.2985	116.411	16.1452	28.6306	7.698	70.7952	136.178	41.0757	1.73	up	0.0782	0.091	no
K02552	97.4006	165.398	118.499	63.9083	64.067	54.8902	0	15.0621	0	135.314	0	56.3387	93.9463	135.363	70.6005	41.7614	69.5343	101.855	54.8432	0.89	up	0.0782	0.091	no
K03417	137.691	315.001	276.829	79.0512	219.346	96.9947	95.7219	0	134.984	92.9865	0	183.792	170.621	196.984	24.9512	161.008	136.623	205.584	105.277	0.97	up	0.0789	0.091	no
K02805	181.883	248.804	213.312	44.7527	182.26	32.0314	15.8055	17.5792	0	131.605	0	212.434	191.88	246.268	65.9187	44.3092	114.303	174.202	87.0755	1	up	0.0789	0.091	no
K20862	143.452	240.215	232.948	70.5932	162.178	101.053	62.3294	0	0	83.0376	22.703	183.504	307.477	102.613	25.9952	83.8723	113.873	169.877	88.4168	0.94	up	0.0789	0.091	no
K01889	154.902	192.411	135.753	135.516	175.123	309.171	17.9479	0	0	119.554	40.8585	178.049	169.468	47.4873	37.4268	50.315	110.249	158.741	88.207	0.85	up	0.0789	0.091	no
K02190	97.033	292.931	153.401	63.6671	146.266	45.5692	0	25.0088	42.278	49.927	0	129.522	147.321	185.091	70.334	100.858	96.8254	150.66	72.3553	1.06	up	0.0789	0.091	no
K00041	88.546	208.836	197.194	46.4787	196.569	149.701	67.7124	0	0	109.344	11.2108	169.41	118.619	47.0513	51.3458	82.8326	96.5532	147.525	73.3843	1.01	up	0.0789	0.091	no
K02615	63.9646	191.09	94.5275	41.9696	214.752	15.0197	18.5283	32.9719	0	115.192	0	75.8944	159.953	161.231	46.3645	24.9322	78.5244	121.261	59.0989	1.04	up	0.0789	0.091	no
K05339	74.5326	137.112	92.2145	48.9037	191.505	105.007	25.9073	57.6291	0	129.43	0	74.6158	99.8464	30.4653	13.5062	14.5257	68.4501	108.854	50.0849	1.12	up	0.0789	0.091	no
K00549	445.283	717.586	528.268	112.503	516.572	496.202	126.088	13.1669	241.073	215.958	21.9314	369.463	430.031	569.639	54.3377	178.487	314.787	464.043	246.943	0.91	up	0.0791	0.091	no
K00150	179.232	37.5971	66.5123	128.058	44.2348	770.525	192.964	370.651	757.77	60.3221	322.244	86.6249	59.3997	242.183	108.76	97.7945	220.305	91.1268	279.022	-1.61	down	0.0791	0.091	no
K01092	159.674	496.141	374.642	93.8876	497.582	179.903	33.2685	86.2764	41.8047	492.95	40.4926	233.85	242.976	195.22	69.5467	111.826	209.377	324.385	157.101	1.05	up	0.0791	0.091	no
K01607	146.873	498.628	336.241	204.844	368.854	370.178	22.918	12.7449	42.4479	429.123	0	116.907	341.306	192.572	59.0255	114.688	203.584	311.088	154.719	1.01	up	0.0791	0.091	no
K01997	135.962	588.352	255.934	106.962	575.492	173.938	76.6604	20.3918	34.4728	174.597	16.6954	131.813	252.194	331.216	224.788	106.257	200.358	332.541	140.275	1.25	up	0.0791	0.091	no
K02040	111.155	386.829	254.675	64.8291	248.791	69.6014	85.86	76.3959	32.2872	152.515	0	164.857	152.215	141.352	35.8089	105.908	130.192	213.256	92.4364	1.21	up	0.0791	0.091	no
K00850	80.1052	287.17	253.279	78.8401	230.522	75.2389	83.533	20.6459	139.61	72.1297	25.3552	136.628	207.469	141.887	58.0639	93.6705	124.009	185.983	95.8391	0.96	up	0.0791	0.091	no
K15519	43.0716	16.2535	39.9673	141.305	35.4139	121.365	142.23	33.3032	112.6	49.8643	81.7992	67.075	115.4	61.6195	109.271	209.856	86.2747	55.2022	100.398	-0.86	down	0.0791	0.091	no
K00285	29.6926	278.252	153.07	38.9649	223.791	27.8888	6.8807	45.9169	25.8745	68.7505	37.5936	88.0761	92.8133	117.323	0	38.5787	79.5916	144.754	49.9724	1.53	up	0.0791	0.091	no
K02757	72.9751	192.765	169.631	26.1173	152.73	74.773	32.2839	10.259	17.3431	122.885	0	59.0355	142.196	84.0626	38.4696	62.0603	78.5991	122.844	58.488	1.07	up	0.0791	0.091	no
K05966	0	187.653	160.338	47.4593	215.584	101.906	25.1421	0	0	69.7819	22.8946	0	125.966	133.045	26.2145	0	69.749	122.207	45.9046	1.41	up	0.0954	0.1096	no
K00338	47.355	156.361	268.534	124.286	146.009	333.587	0	0	0	0	164.879	42.1403	133.22	96.7821	34.3251	55.3743	100.178	148.509	78.2098	0.93	up	0.0979	0.1121	no
K03707	99.6657	191.81	115.089	78.4734	131.114	168.5	0	0	0	153.845	0	35.4762	149.537	81.477	28.8969	62.1565	81.0026	123.231	61.8081	1	up	0.0979	0.1121	no
K16841	103.684	215.195	78.3947	34.0157	113.667	48.6929	36.0404	53.4463	0	0	0	53.8223	171.309	141.271	0	40.4143	68.1221	108.991	49.5451	1.14	up	0.0979	0.1121	no
K00228	28.5708	161.722	97.2095	65.6125	140.947	60.3792	49.6557	0	0	44.1022	0	108.055	137.788	122.623	0	55.6819	67.0217	98.8125	52.5713	0.91	up	0.0979	0.1121	no
K03736	42.8563	692.315	285.168	106.073	498.35	127.13	41.2967	0	0	124.772	0	110.067	176.698	220.717	65.4067	123.704	163.41	324.952	89.981	1.85	up	0.0994	0.1122	no
K01935	229.135	223.054	169.024	162.676	308.746	361.012	60.8029	0	92.5923	115.76	0	288.166	268.128	125.569	0	72.2672	154.808	218.527	125.845	0.8	up	0.0994	0.1122	no
K00945	354.289	230.667	148.14	14.0598	269.112	151.175	63.339	0	0	149.218	0	152.835	71.7861	236.816	31.0642	33.472	119.123	203.254	80.8823	1.33	up	0.0994	0.1122	no
K01996	180.068	241.224	259.918	106.335	170.262	25.3694	18.7774	0	0	319.648	0	32.0479	183.331	287.052	52.2087	28.0749	119.02	191.562	86.0464	1.15	up	0.0994	0.1122	no
K07248	0	302.789	291.496	105.458	227.999	127.077	63.1527	0	0	63.5161	41.0933	31.9541	122.009	129.217	39.4565	102.003	102.951	185.549	65.4072	1.5	up	0.0994	0.1122	no
K01548	156.247	252.691	119.671	29.2913	256.935	314.475	31.0348	69.0348	0	68.9097	0	49.6575	77.7449	164.227	0	8.7003	99.9137	162.967	71.2531	1.19	up	0.0994	0.1122	no
K03863	18.9629	177.819	145.321	146.853	319.183	93.8203	0	0	0	22.1248	66.165	80.649	182.497	151.964	41.5575	63.0865	94.3751	161.628	63.8058	1.34	up	0.0994	0.1122	no
K00971	56.5386	179.217	149.23	74.1943	74.3786	95.5871	7.8611	0	0	69.8188	0	130.813	84.8299	92.4409	16.3927	13.2226	65.2828	106.712	46.4514	1.2	up	0.0994	0.1122	no
K00013	23.809	175.199	54.0053	46.8661	156.608	67.088	0	18.4093	0	55.1277	0	52.968	89.307	19.4639	34.5158	27.841	51.3255	91.2976	33.1564	1.46	up	0.0994	0.1122	no
K02759	279.528	653.018	368.122	26.528	525	331.948	168.642	0	0	246.945	51.1888	190.126	389.592	162.411	112.171	348.872	240.881	370.439	181.991	1.03	up	0.1002	0.1122	no
K02821	181.857	306.269	215.817	231.785	403.357	193.468	153.4	45.3928	0	276.29	93.552	368.699	245.159	222.59	71.412	0	188.065	267.817	151.815	0.82	up	0.1002	0.1122	no
K00651	193.544	297.36	193.849	36.2834	176.184	77.9086	57.6647	42.7571	72.2817	149.378	0	129.173	177.791	209.081	0	86.2171	118.717	179.444	91.1139	0.98	up	0.1002	0.1122	no
K03639	24.1444	202.722	156.83	79.2102	277.925	68.0329	16.785	0	0	55.9042	30.5691	166.513	148.785	197.381	70.0038	56.4662	96.9545	148.166	73.6764	1.01	up	0.1002	0.1122	no
K00868	49.8329	100.293	116.46	43.5963	47.802	46.8056	17.3218	25.6874	21.7125	0	0	88.6906	80.1093	67.8975	36.1212	51.7971	49.6329	71.5967	39.6494	0.85	up	0.1002	0.1122	no
K00412	4679.2	965.383	2723.31	8981.07	4584.39	4189.58	8968.43	7202.17	5430.35	6615.33	8748.07	7880.34	5764.6	4236.39	13376.6	11505.7	6615.68	4386.67	7628.87	-0.8	down	0.1004	0.1122	no
K01596	400.74	105.947	327.171	688.415	177.28	368.046	956.073	661.45	286.346	636.187	821.098	771.386	572.846	364.659	365.801	593.411	506.053	339.911	581.573	-0.77	down	0.1004	0.1122	no
K03781	666.955	63.5933	172.246	563.14	115.787	913.851	704.878	809.406	803.568	480.455	572.706	468.403	374.755	439.381	396.009	377.511	495.165	316.344	576.448	-0.87	down	0.1004	0.1122	no
K01674	197.04	89.8457	206.541	592.559	209.261	138.803	741.982	558.627	386.333	392.864	478.155	438.356	312.355	362.432	535.59	435.215	379.747	259.049	434.61	-0.75	down	0.1004	0.1122	no
K02822	126.273	781.417	353.226	224.287	267.423	303.693	28.3747	63.1176	350.115	103.365	0	110.665	244	511.971	183.057	69.6024	232.537	350.525	178.905	0.97	up	0.1004	0.1122	no
K09815	353.295	459.331	378.105	87.5409	302.211	358.627	28.3747	82.1207	35.5672	187.993	42.2301	326.498	476.578	257.068	77.9389	119.917	223.337	316.096	181.174	0.8	up	0.1004	0.1122	no
K17285	119.045	25.2691	92.0544	234.33	146.82	83.86	300.003	138.07	155.607	195.244	310.865	192.009	171.438	97.3197	442.233	348.012	190.761	123.504	221.333	-0.84	down	0.1004	0.1122	no
K00876	80.1052	241.828	268.42	118.26	279.919	225.717	27.8443	170.329	157.061	0	25.3552	169.3	160.967	180.087	116.128	46.8352	141.76	197.707	116.329	0.77	up	0.1004	0.1122	no
K21480	59.1121	0	109.704	174.536	72.9039	83.2816	184.925	137.118	347.7	136.869	187.104	131.507	47.5131	120.811	64.2708	264.969	132.645	83.251	155.097	-0.9	down	0.1004	0.1122	no
K02067	93.1658	360.36	235.339	30.5648	354.284	196.889	32.3842	72.0364	60.8895	35.9529	29.4892	31.0899	187.212	95.2041	0	154.336	123.075	214.743	81.4075	1.4	up	0.1004	0.1122	no
K01630	16.6756	176.196	137.544	98.4734	322.205	46.9877	57.9639	77.362	43.594	25.7406	21.1129	51.9375	120.632	129.507	24.1745	84.4978	89.6627	150.219	62.1372	1.27	up	0.1004	0.1122	no
K21088	61.3694	169.828	166.621	26.8445	206.039	28.8206	28.4424	31.6341	0	47.3651	32.3748	63.7133	93.174	79.4352	44.4833	27.9074	69.2532	126.14	43.3955	1.54	up	0.1004	0.1122	no
K00130	0	198.839	162.982	57.6222	241.892	24.7456	12.2104	0	22.9583	40.668	0	85.9644	138.823	165.125	0	27.3845	73.7009	132.267	47.0799	1.49	up	0.1101	0.1229	no
K13920	48.9786	207.929	217.143	0	221.489	138.01	34.0496	0	64.021	37.8019	0	0	177.156	180.18	0	133.637	91.2747	139.108	69.5323	1	up	0.1206	0.1344	no
K02194	0	224.206	128.542	140.598	272.285	164.671	0	0	0	240.557	0	69.3399	46.9732	31.8501	42.3603	37.9649	87.4592	153.126	57.6106	1.41	up	0.1206	0.1344	no
K07516	0	0	11.6279	73.999	23.1822	79.4463	49.0024	0	147.417	87.0438	53.5462	150.541	52.8792	0	20.437	32.9695	48.8807	21.7618	61.2074	-1.49	down	0.1234	0.1373	no
K05549	47.0948	246.582	140.813	7.7252	159.728	33.1754	24.555	0	61.5586	45.4349	0	178.112	119.871	62.5627	0	22.9458	71.8849	120.388	49.8377	1.27	up	0.1251	0.1373	no
K03366	249.613	364.787	200.927	224.528	264.846	397.072	0	245.815	0	167.783	30.5978	164.777	312.806	225.485	218.762	189.813	203.601	260.94	177.537	0.56	up	0.1259	0.1373	no
K03666	83.216	227.667	291.714	245.706	136.842	58.6206	57.8513	0	0	224.793	52.6798	314.722	144.923	17.0073	60.3188	291.925	137.999	197.029	111.167	0.83	up	0.1259	0.1373	no
K07713	77.2185	331.458	212.969	63.3325	269.832	108.791	13.4205	0	0	216.041	12.2208	81.5993	149.994	165.707	69.9644	94.0573	116.663	190.962	82.8905	1.2	up	0.1259	0.1373	no
K03527	54.0773	229.574	181.205	70.9644	383.493	114.282	37.5942	229.971	0	166.948	0	84.2141	105.043	132.625	19.5989	52.6958	116.393	183.863	85.7248	1.1	up	0.1259	0.1373	no
K07029	108.957	280.958	194.719	59.5755	126.912	307.013	12.6243	0	142.419	28.0311	0	48.4792	199.481	111.34	26.3256	56.6257	106.466	154.224	84.7582	0.86	up	0.1259	0.1373	no
K01919	66.0598	317.836	212.843	32.5082	210.471	69.8025	25.8325	0	0	63.7315	31.3642	157.985	90.7082	259.894	59.854	86.9024	105.362	167.943	76.9159	1.13	up	0.1259	0.1373	no
K01627	60.1491	246.839	158.14	69.0658	197.821	84.7427	10.4538	0	0	104.453	19.0386	127.123	165.184	129.077	65.3983	82.0575	94.9714	146.403	71.5934	1.03	up	0.1259	0.1373	no
K07792	134.225	236.976	116.644	18.8722	177.367	81.0459	33.326	0	25.0641	118.395	0	110.913	146.419	172.432	55.5959	82.2149	94.3431	136.817	75.0369	0.87	up	0.1259	0.1373	no
K07782	35.5654	208.024	121.008	105.011	277.801	150.322	24.7248	0	46.4882	0	45.0292	63.2978	109.582	210.792	38.6691	48.5195	92.8021	149.482	67.0386	1.16	up	0.1259	0.1373	no
K07664	177.827	174.472	132.008	70.0074	95.0372	100.214	12.3624	54.9987	0	82.3485	0	63.2978	200.107	181.717	25.7794	83.1763	90.8346	129.87	73.0911	0.83	up	0.1259	0.1373	no
K00761	61.5162	282.434	76.1101	26.9087	295.046	28.8896	14.2552	63.4196	0	15.8261	0	136.855	115.373	159.25	14.8633	63.9409	84.668	148.403	55.6975	1.41	up	0.1259	0.1373	no
K17989	0	0	30.8275	130.789	40.9731	70.2084	60.6262	38.5311	32.5688	57.6918	126.186	66.5179	133.516	91.6616	18.0606	97.1196	62.2048	40.5179	72.0625	-0.83	down	0.1259	0.1373	no
K00002	1041.06	188.187	340.384	789.67	482.442	1269.88	1106.62	898.604	1402.84	586.978	1027.48	806.739	539.95	658.261	748.956	463.978	772.002	568.348	864.572	-0.61	down	0.1262	0.1373	no
K01243	500.6	43.771	78.0496	240.339	55.2145	584.87	318.306	368.186	606.466	282.706	270.528	135.815	75.2403	349.353	194.704	123.738	264.243	183.595	300.901	-0.71	down	0.1262	0.1373	no
K01070	242.522	348.014	215.391	308.27	277.774	300.371	273.49	178.947	190.701	180.8	200.662	297.542	272.356	169.062	257.149	256.923	248.123	278.394	234.364	0.25	up	0.1262	0.1373	no
K00500	0	45.1738	88.8659	392.732	118.112	134.926	374.498	74.0485	125.181	221.743	378.912	319.583	211.685	146.795	104.126	186.643	182.689	128.977	207.104	-0.68	down	0.1262	0.1373	no
K02072	174.975	330.322	222.322	193.41	211.92	194.69	41.8065	43.0347	72.7511	221.328	70.4677	231.062	217.474	196.061	147.694	46.8801	163.512	226.59	134.841	0.75	up	0.1262	0.1373	no
K01698	187.922	260.176	208.182	12.8989	252.451	160.077	63.8152	13.5252	0	55.6748	22.147	131.205	158.1	263.468	38.0378	22.9879	115.667	184.326	84.458	1.13	up	0.1262	0.1373	no
K02694	160.963	3.7963	12.4468	66.0085	33.0863	453.553	132.881	140.014	341.896	46.5868	50.9485	161.142	26.9538	49.3452	87.5048	54.8977	113.876	55.2601	140.52	-1.35	down	0.1262	0.1373	no
K00998	151.704	268.344	134.905	37.3269	167.609	26.7165	46.1403	14.6623	99.1475	87.8141	6.0022	177.185	99.0732	170.525	68.7261	51.7398	100.476	151.978	77.0665	0.98	up	0.1262	0.1373	no
K01958	59.9388	16.9639	24.7195	117.984	49.2823	84.4464	197.928	278.07	117.521	0	113.832	173.35	80.296	98.0003	86.8929	35.0446	95.892	53.7778	115.035	-1.1	down	0.1262	0.1373	no
K01805	107.141	240.746	168.711	38.345	164.172	82.3353	13.5425	30.1243	0	75.1742	6.1659	112.677	174.845	199.063	42.3603	75.9299	95.7082	143.823	73.838	0.96	up	0.1262	0.1373	no
K01628	39.6817	235.845	225.022	52.0734	130.507	167.72	41.3798	15.3411	0	153.133	50.2409	79.452	122.266	56.7698	28.7632	30.9344	89.3205	136.626	67.8181	1.01	up	0.1262	0.1373	no
K07751	49.949	220.53	150.377	52.4375	176.595	28.1488	27.7794	7.7242	0	61.6814	50.5922	53.3384	155.239	147	57.9286	54.5138	80.8647	129.978	58.5406	1.15	up	0.1262	0.1373	no
K02760	168.064	325.03	147.287	0	310.913	177.586	0	0	0	97.2842	0	74.7783	337.716	0	60.9102	49.1311	109.294	190.259	72.4914	1.39	up	0.1305	0.1418	no
K03079	0	297.909	130.233	39.4662	191.639	84.7427	0	0	0	162.482	0	26.7628	80.5778	73.7581	10.8997	46.89	71.585	131.85	44.1921	1.58	up	0.1506	0.1635	no
K02782	0	469.836	402.675	120.39	554.954	73.8584	27.3334	0	0	252.88	33.1866	93.3014	403.813	208.925	170.996	20.4337	177.036	309.571	116.793	1.41	up	0.1555	0.168	no
K03040	77.9205	296.491	337.421	51.1266	213.557	219.561	45.1416	0	0	120.279	0	150.237	240.085	175.175	75.3072	116.426	132.42	195.303	103.837	0.91	up	0.1555	0.168	no
K01091	16.8725	264.231	201.795	55.3536	249.71	47.5427	23.4594	0	0	91.1561	64.0868	120.116	239.592	137.934	0	78.9192	99.423	157.593	72.9824	1.11	up	0.1555	0.168	no
K00652	0	263.951	153.392	50.9942	269.297	15.6423	7.7185	0	58.0501	77.1217	0	4.94	107.089	131.609	16.0954	112.518	79.2761	147.527	48.253	1.61	up	0.1555	0.168	no
K00275	19.392	256.121	203.936	38.1714	159.443	54.6418	40.4436	0	50.6953	0	0	34.5131	176.651	158.53	28.1124	45.3518	79.1252	135.413	53.5399	1.34	up	0.1555	0.168	no
K03399	174.923	177.399	144.281	28.6935	251.692	61.6114	30.4015	33.813	0	219.386	0	38.9153	199.183	134.063	31.6982	85.2274	100.706	155.398	75.8454	1.03	up	0.1564	0.168	no
K03648	144.055	265.007	159.664	23.6299	81.4297	101.478	37.5548	0	47.0742	138.977	0	112.168	96.4902	154.567	26.1044	49.1311	89.8331	134.757	69.4131	0.96	up	0.1564	0.168	no
K04067	48.4252	169.032	224.675	63.5472	119.447	68.2251	50.4973	74.8853	0	186.874	0	64.6389	84.3335	118.763	35.1008	18.8752	82.9575	125.025	63.8357	0.97	up	0.1564	0.168	no
K01623	1104.16	119.395	332.92	1238.25	352.098	785.831	1432.93	1117.17	797.85	802.594	1393.37	1021.71	833.938	738.613	1168.74	1132.36	898.245	629.364	1020.46	-0.7	down	0.1567	0.168	no
K00453	126.358	67.5499	212.788	670.173	177.483	118.681	655.163	447.794	178.928	422.601	513.272	459.143	335.724	275.46	335.829	492.518	343.092	250.87	385.01	-0.62	down	0.1567	0.168	no
K07508	233.549	15.4231	161.333	390.763	110.415	49.3563	499.263	243.785	122.111	414.585	258.734	301.355	306.613	143.195	372.432	491.579	257.156	182.297	291.183	-0.68	down	0.1567	0.168	no
K00600	39.9547	431.401	422.99	61.1296	331.049	189.361	41.4205	28.8145	0	63.2077	70.7741	33.1626	232.557	125.922	136.502	87.1081	143.459	257.305	91.7117	1.49	up	0.1567	0.168	no
K01916	93.1658	316.191	318.284	61.1296	315.861	142.059	142.791	0	40.593	95.8743	58.9784	207.004	133.076	155.46	78.6436	121.048	142.51	220.926	106.866	1.05	up	0.1567	0.168	no
K01813	61.2232	371.576	210.41	53.5612	163.6	115.008	56.7494	0	133.377	204.76	25.8382	118.043	112.089	200.201	44.3774	27.841	118.666	172.074	94.3895	0.87	up	0.1567	0.168	no
K11906	0	266.474	115.487	127.817	220.23	68.6127	0	112.966	0	93.9677	154.148	21.6687	143.529	149.297	35.3002	0	94.3436	146.001	70.8627	1.04	up	0.1708	0.1827	no
K02052	0	196.172	112.426	74.8748	224.14	142.909	8.8146	0	0	97.8599	0	62.0572	125.694	72.5579	91.9059	59.3062	79.2949	121.523	60.1005	1.02	up	0.1708	0.1827	no
K03196	0	198.22	110.035	131.298	137.108	140.963	0	25.7873	0	154.444	10.5564	59.3571	40.2105	102.243	48.349	0	72.4107	115.332	52.9009	1.12	up	0.1708	0.1827	no
K03197	43.7309	222.781	234.457	0	197.758	61.6114	0	0	0	135.007	0	77.8305	117.167	268.126	0	0	84.9042	139.745	59.9765	1.22	up	0.1738	0.1857	no
K01826	67.4902	439.324	236.587	0	138.728	190.171	0	0	0	104.178	42.7245	75.0727	126.577	68.9667	0	105.226	99.6903	176.426	64.8105	1.44	up	0.186	0.1986	no
K01778	62.1105	366.219	217.729	30.5648	76.6019	131.259	70.1657	0	0	0	39.3189	158.904	99.8464	196.755	0	54.4714	93.9966	150.645	68.2473	1.14	up	0.1894	0.202	no
K02904	200.889	202.153	428.053	43.9369	330.346	94.3425	46.5522	103.552	0	206.729	0	297.945	233.235	328.454	0	156.605	167.049	241.075	133.401	0.85	up	0.1913	0.2031	no
K01247	60.5742	257.156	62.4539	19.8725	161.865	85.3416	10.5277	0	0	116.879	0	67.3798	85.2046	154.749	43.907	5.9027	70.7383	112.384	51.8082	1.12	up	0.1913	0.2031	no
K03117	23.942	365.908	261.661	109.965	206.697	67.4628	66.5775	37.0243	62.5903	147.829	0	245.014	211.685	225.086	0	55.993	130.465	193.635	101.751	0.93	up	0.1923	0.2031	no
K19803	36.3189	239.842	224.675	23.8302	179.171	102.338	25.2487	0	94.9463	84.0932	0	32.3195	141.096	126.186	65.814	92.0167	91.7435	140.767	69.4598	1.02	up	0.1923	0.2031	no
K00449	34.7014	212.792	82.2899	79.6913	85.5956	48.89	0	13.4157	45.359	174.088	21.9677	54.0402	102.272	106.382	0	47.3409	69.3016	99.0141	55.7959	0.83	up	0.1923	0.2031	no
K02703	43358.1	4374.37	5138.29	13637.3	0	50602.4	20365.2	26458.9	61537.3	14038.2	18771.7	14066.2	5728.12	16556.6	19.5372	10.506	18416.4	13301.6	20741.4	-0.64	down	0.1926	0.2031	no
K01602	4857.6	420.33	614.42	1616.34	556.343	5183.54	2081.99	3209.24	6816.45	1407.89	1756.3	1339.28	612.896	1615.89	1542.55	616.625	2140.48	1613.01	2380.24	-0.56	down	0.1926	0.2031	no
K01673	998.56	677.063	401.147	358.03	744.745	1036.3	305.608	350.828	1159.4	414.396	233.743	384.554	435.413	379.146	320.822	202.755	525.157	635.909	474.815	0.42	up	0.1926	0.2031	no
K20941	140.512	269.537	226.967	30.7318	255.13	197.965	40.7014	36.215	91.8333	81.336	14.8252	250.078	156.862	196.235	169.75	45.6409	137.77	184.576	116.495	0.66	up	0.1926	0.2031	no
K02551	75.1671	368.713	252.307	50.2003	401.757	229.649	54.5873	87.1796	116.017	53.4824	25.4906	98.3189	139.019	89.9807	54.4846	63.372	134.983	229.629	91.9619	1.32	up	0.1926	0.2031	no
K00768	72.2297	256.666	206.036	63.1902	178.164	135.684	16.7379	37.2323	0	74.3295	83.8289	139.264	99.9866	83.6512	139.614	103.231	105.615	155.257	83.0508	0.9	up	0.1926	0.2031	no
K00374	132.741	171.74	172.052	12.4423	93.5492	106.866	19.7744	58.6491	0	43.907	96.0357	185.622	60.9681	54.2579	41.2357	66.5226	82.2727	116.505	66.7126	0.8	up	0.1926	0.2031	no
K09691	52.0521	261.899	93.0234	22.7689	135.526	48.89	18.0932	26.8314	90.718	26.7827	21.9677	100.36	116.218	134.75	0	67.6298	76.0944	113.054	59.2947	0.93	up	0.1926	0.2031	no
K12974	0	137.802	238.69	54.2501	198.278	77.6581	28.7396	0	0	106.356	0	49.0507	114.454	146.449	59.9309	75.1974	80.4285	125.804	59.8032	1.07	up	0.2093	0.2203	no
K03201	0	173.919	140.704	31.4186	201.775	101.194	16.6444	0	0	110.871	45.4694	31.9583	134.709	127.222	52.0629	0	72.9968	109.564	56.3756	0.96	up	0.2093	0.2203	no
K01601	7485.12	671.895	820.532	2372.34	0	9649.58	3510.61	4820.92	11051.3	2685.13	3802.87	2661.23	1105.24	2755.69	0	3.9584	3337.28	2269.98	3822.42	-0.75	down	0.2124	0.2232	no
K00695	168.536	27.2566	19.8589	126.38	0	33.9209	234.33	130.313	283.239	130.077	182.899	85.701	45.1552	88.5719	34.9036	0	99.4464	68.4064	113.555	-0.73	down	0.2124	0.2232	no
K02968	69.123	339.095	513.129	181.417	198.918	389.543	48.0539	0	0	213.398	87.5164	461.334	148.159	226.033	0	107.771	186.468	260.336	152.892	0.77	up	0.2329	0.2442	no
K02188	67.6678	240.456	130.233	0	106.638	95.3356	23.5211	0	0	121.861	14.279	70.2523	120.867	69.1482	40.874	17.5838	69.9197	108.999	52.1565	1.06	up	0.2329	0.2442	no
K03073	133.926	233.739	200.218	87.8739	247.759	94.3425	0	0	262.586	180.888	42.3907	89.3835	143.529	123.17	48.5378	274.059	135.15	180.703	114.444	0.66	up	0.2339	0.2442	no
K05814	29.0551	339.891	224.675	19.0642	244.866	102.338	0	22.4656	0	89.6994	128.753	64.6389	97.3079	124.701	42.121	39.638	98.0759	171.51	64.6966	1.41	up	0.2339	0.2442	no
K09019	43.5089	151.871	85.2321	42.8218	259.358	183.896	0	0	28.4357	33.5803	27.5432	67.756	46.6288	151.167	94.6118	101.754	82.3852	116.558	66.852	0.8	up	0.2339	0.2442	no
K00276	55.1797	97.1722	155.505	12.0685	60.4925	25.9138	19.1803	0	0	85.1759	23.2876	110.483	83.7767	93.9783	39.9968	7.1693	54.3362	76.0835	44.451	0.78	up	0.2339	0.2442	no
K01758	143.345	312.841	199.894	183.46	240.43	128.915	192.216	110.835	0	255.813	98.4559	191.841	190.167	209.933	128.954	288.915	179.751	215.994	163.277	0.4	up	0.2342	0.2442	no
K15555	16.611	178.647	167.839	21.7982	143.406	46.8056	34.6435	0	43.4251	25.6408	42.0621	66.5179	75.6588	142.585	12.0404	19.4239	64.819	105.66	46.2548	1.19	up	0.2342	0.2442	no
K13238	21.3215	32.1835	30.7764	125.909	17.5308	150.197	96.3469	148.373	0	98.7362	67.4877	56.9208	34.2756	43.576	15.4548	91.4181	64.4067	45.5442	72.9806	-0.68	down	0.2342	0.2442	no
K08350	0	202.153	176.744	115.035	152.159	54.8902	27.0849	0	0	90.209	49.3274	130.012	161.797	230.913	0	129.081	94.9629	129.218	79.3922	0.7	up	0.2537	0.2638	no
K00677	97.7709	347.426	171.368	0	107.184	45.9157	16.9925	0	0	176.073	20.6312	50.7526	87.3181	246.445	0	120.679	93.0348	144.75	69.528	1.06	up	0.2537	0.2638	no
K03204	0	282.881	236.243	18.5608	197.699	79.7085	19.6656	0	0	43.6655	71.6306	138.451	109.897	156.097	102.522	0	91.0637	147.077	65.6034	1.16	up	0.2537	0.2638	no
K01507	0	175.785	243.344	0	280.874	175.012	0	0	162.372	0	0	110.542	33.2821	152.327	45.0206	24.2095	87.673	140	63.8877	1.13	up	0.2691	0.2796	no
K03210	38.6092	247.683	334.382	25.333	126.98	271.978	26.8409	0	0	59.5975	0	137.43	155.167	142.034	0	45.1475	100.699	154.597	76.1996	1.02	up	0.2783	0.2889	no
K02706	1295.37	171.316	197.215	444.83	0	1620.35	690.13	1216.89	2009.7	532.59	628.437	371.674	269.219	524.537	0	0	623.266	421.747	714.865	-0.76	down	0.2804	0.2903	no
K07235	498.329	231.927	253.471	0	81.9462	93.6112	0	51.3748	0	153.845	42.0621	103.472	364.942	135.795	96.3231	77.6957	136.55	213.135	101.738	1.07	up	0.2804	0.2903	no
K02563	0	278.597	94.0657	94.5198	148.054	84.5647	37.5548	18.564	0	92.6517	0	117.509	244.442	186.461	26.1044	56.1498	92.4524	123.047	78.5456	0.65	up	0.2804	0.2903	no
K09823	80.1052	527.109	218.205	78.8401	326.847	680.535	101.353	0	108.372	353.024	0	35.642	133.281	281.591	76.6444	78.0587	192.475	246.221	168.046	0.55	up	0.2815	0.2908	no
K10538	68.3877	129.034	103.414	59.829	46.8575	96.3498	0	35.2518	0	17.594	28.8618	101.428	109.937	195.675	99.1411	17.7708	69.3457	81.5045	63.819	0.35	up	0.2815	0.2908	no
K00341	1448.71	512.326	918.809	2134.06	2378.71	1507.19	2232.51	1435.92	1058.12	2208.94	2691.7	1737.01	1259.57	1375.92	4354.95	3769.74	1939.01	1478.52	2148.32	-0.54	down	0.2818	0.2908	no
K02045	70.4487	272.491	249.379	15.408	106.193	99.2535	48.9755	18.1571	46.0425	54.3726	0	135.83	201.334	129.582	51.0644	91.5319	99.379	142.784	79.6494	0.84	up	0.2818	0.2908	no
K11382	138.544	224.808	0	72.7232	212.636	78.0765	32.105	0	120.729	57.0287	23.388	156.164	91.5617	166.115	13.3897	86.403	92.1045	129.742	74.9964	0.79	up	0.3076	0.3171	no
K02704	1453.69	183.121	208.102	395.183	0	2058.52	819.467	1083.27	3080.87	557.816	910.369	562.584	165.553	545.178	0	0	751.483	448.02	889.42	-0.99	down	0.3341	0.3438	no
K02291	245.897	6.628	18.1091	80.6711	0	346.438	91.5782	54.3225	413.25	108.448	166.783	78.1495	42.3529	100.51	0	0	109.571	70.261	127.439	-0.86	down	0.3341	0.3438	no
K02705	3267.87	355.596	309.345	1011.18	9.4216	3799.27	1278.05	1806.33	4558.16	1171	1277.4	1234.64	355.553	1085.54	0	0	1344.96	990.683	1505.99	-0.6	down	0.3352	0.3442	no
K00799	2928.31	2624.77	3084	4113.81	2673.51	1987.32	4844.88	3442.17	2547.53	4335.58	4492.2	3948.07	3715.59	2902.83	3001.48	3782.38	3401.53	3084.88	3545.46	-0.2	down	0.3356	0.3442	no
K16045	756.287	56.4839	51.9837	351.495	38.8642	510.559	301.22	316.748	803.204	72.9632	309.203	280.419	71.7646	264.051	159.889	116.686	278.864	251.023	291.519	-0.22	down	0.3356	0.3442	no
K00252	84.2061	30.7704	100.202	178.419	37.4902	64.2403	256.718	80.0351	50.467	165.173	260.834	179.482	118.422	108.97	33.0507	78.6157	114.194	86.2175	126.91	-0.56	down	0.3356	0.3442	no
K02992	142.854	0	0	187.464	0	301.896	0	220.911	466.82	275.639	135.65	0	19.1372	29.1959	0	0	111.223	66.0637	131.75	-1	down	0.3751	0.3844	no
K02635	1666.63	183.435	163.652	338.477	0	1341.76	489.661	1043.19	2126.62	214.386	552.65	397.26	170.109	527.149	0	0	575.937	470.439	623.89	-0.41	down	0.3941	0.4032	no
K03200	0	191.874	131.06	23.8302	149.309	25.5844	63.1217	0	47.4732	126.14	45.9832	40.3993	87.5771	148.454	52.6512	0	70.8411	99.2147	57.944	0.78	up	0.3941	0.4032	no
K00432	293.536	55.3843	254.221	481.501	168.944	165.422	734.633	453.928	153.475	770.278	222.987	587.727	212.345	143.98	489.368	480.543	354.267	250.717	401.335	-0.68	down	0.3955	0.4036	no
K02867	59.9388	395.824	278.094	39.3282	283.373	253.339	31.2519	92.6901	117.521	69.3916	0	93.3422	136.503	379.751	86.8929	140.178	153.589	211.312	127.351	0.73	up	0.3955	0.4036	no
K10108	53.9751	393.103	276.024	56.6642	124.261	60.8355	15.0093	33.3871	84.6625	141.638	41.0026	100.866	179.321	300.049	62.5979	67.3232	124.42	180.806	98.7902	0.87	up	0.3955	0.4036	no
K03637	0	143.863	59.6377	51.7539	270.221	74.0849	36.5564	0	0	40.5848	0	210.572	218.376	161.204	38.1156	40.9928	84.1227	105.095	74.5897	0.49	up	0.4243	0.4322	no
K03186	43.2892	122.517	276.721	0	133.473	60.9891	0	0	113.168	150.348	27.4041	48.1527	63.7907	141.556	0	101.24	80.1656	115.2	64.2408	0.84	up	0.4243	0.4322	no
K21036	440.42	44.7453	45.4087	77.8014	13.9276	572.767	111.873	248.853	531.399	313.771	75.0634	128.128	18.1539	90.0111	0	0	169.52	124.461	190.002	-0.61	down	0.4612	0.4681	no
K02689	2341.57	310.672	307.277	670.181	3.9681	3309.84	1052.76	1517.78	3059.4	642.424	1121.32	638.483	293.8	989.765	0	7.1438	1016.65	726.733	1148.43	-0.66	down	0.4615	0.4681	no
K01251	970.619	388.711	389.449	680.091	353.831	1411.39	696.514	824.628	1464.96	651.606	864.666	587.233	509.121	671.225	269.823	331.807	691.605	556.54	752.998	-0.44	down	0.4615	0.4681	no
K00029	236.741	250.549	208.677	77.699	265.366	273.92	163.576	113.288	581.918	143.585	133.789	122.92	197.144	175.175	85.8004	250.456	205.038	207.806	203.779	0.03	up	0.4615	0.4681	no
K01008	281.627	138.619	184.669	161.798	207.319	173.31	163.212	191.104	32.0105	266.798	282.278	180.292	191.037	130.709	17.751	77.0258	167.472	194.806	155.048	0.33	up	0.4615	0.4681	no
K02690	1828.2	177.559	202.301	683.561	3.0641	1865.71	705.872	1051.12	2309.59	396.969	563.448	560.244	246.721	623.927	0	0	701.143	578.937	756.691	-0.39	down	0.5329	0.5395	no
K00632	514.466	615.298	439.242	676.933	540.576	339.29	589.852	515.669	444.27	672.739	460.063	612.621	608.424	610.233	420.454	526.016	536.634	557.303	527.239	0.08	up	0.5332	0.5395	no
K01810	226.003	130.99	241.624	365.19	302.914	85.8402	222.044	402.146	347.772	485.053	334.855	298.39	231.025	191.997	394.721	267.069	282.977	253.344	296.447	-0.23	down	0.5332	0.5395	no
K01569	279.497	22.6009	24.7003	130.992	0	525.037	171.173	154.364	347.94	123.267	109.531	59.2189	10.6978	119.685	0	5.1878	130.243	91.5581	147.827	-0.69	down	0.5708	0.577	no
K02707	2667.58	156.772	279.545	401.709	0	3142.18	896.843	1082.02	2172.14	337.517	359.889	389.153	164.033	375.376	0	0	776.547	701.122	810.832	-0.21	down	0.6091	0.6152	no
K05576	382.645	57.758	31.5615	150.641	0	754.74	186.209	118.345	600.197	236.262	96.8931	68.1017	0	125.125	0	0	175.53	124.521	198.716	-0.67	down	0.648	0.654	no
K21759	0	429.895	67.1182	0	156.113	76.4294	0	83.8904	0	83.7383	0	0	101.742	88.6965	39.3218	84.5801	75.7203	130.625	50.7635	1.36	up	0.6839	0.6891	no
K02314	0	216.216	351.568	0	11.4903	105.007	6.4768	14.4073	0	43.1434	0	0	174.731	194.216	27.0124	0	71.5168	115.855	51.3631	1.17	up	0.6839	0.6891	no
K05573	302.192	46.6507	56.6489	180.254	0	77.4092	210.082	84.966	251.364	42.4059	86.9554	122.234	22.0814	44.9168	0	0	95.51	117.149	85.6741	0.45	up	0.6909	0.6952	no
K00024	235.211	295.011	271.507	296.057	349.91	470.451	414.329	219.784	228.646	156.142	263.128	343.151	241.184	174.582	336.831	339.875	289.737	289.539	289.828	0	down	0.6917	0.6952	no
K00452	81.631	23.1032	37.8738	107.122	33.5589	86.256	191.529	15.7794	0	141.757	103.353	45.4011	60.1455	91.7586	14.7925	63.6365	68.6061	56.6579	74.0371	-0.39	down	0.6917	0.6952	no
K05575	214.281	25.2691	77.3257	35.1495	0	226.422	83.794	82.8418	140.046	0	135.65	23.8356	57.4117	43.7939	0	0	71.6138	70.4051	72.1632	-0.04	down	0.8194	0.8228	no
K01940	191.323	297.366	492.669	470.926	360.047	160.39	485.584	164.768	217.267	637.931	239.824	666.578	501.347	283.887	353.824	591.03	382.173	362.466	391.13	-0.11	down	0.8651	0.8665	no
K01755	230.806	370.073	281.806	338.681	267.35	102.53	427.661	246.769	58.4318	353.043	353.071	350.165	316.561	269.423	227.951	310.395	281.545	297.743	274.182	0.12	up	0.8651	0.8665	no
K01193	539.687	248.718	152.72	139.588	191.265	472.227	272.009	160.335	497.341	190.284	257.769	270.967	155.476	244.049	45.3965	41.8486	242.48	254.396	237.064	0.1	up	0.8651	0.8665	no
K02769	0	147.727	93.4706	81.1143	135.526	174.171	0	0	0	0	0	36.6701	154.57	168.438	149.347	240.931	86.3728	91.5677	84.0116	0.12	up	0.9074	0.9082	no
K00789	991.559	369.005	235.895	80.3418	260.844	1301.68	382.761	152.939	603.274	341.01	348.002	304.791	208.311	325.851	191.785	60.7439	384.925	387.529	383.741	0.01	up	0.9548	0.9548	no
